# Supplementary material for: (3R,4S,5S)-4-Hydr­oxy-3-methyl-5-[(2S,3R)-3-methyl­pent-4-en-2-yl]tetra­hydro­furan-2-one
Source: Acta Crystallogr Sect E Struct Rep Online. 2008 Jul 16;64(Pt 8):o1517. doi: 10.1107/S1600536808021181 (PMC2962143; doi:10.1107/S1600536808021181)
Supplement: Supplementary file 2 [file e-64-o1517-Isup2.hkl]

# 
# h,k,l, Fc-squared, Fo-squared, sigma(Fo-squared) and status flag 
# 
data_I
_shelx_title ' ccd3183 in P2(1) (no. 4, rel. Haeufigkeit = 6.4%)' 
_shelx_refln_list_code          4 
_shelx_F_calc_maximum       95.13 
_exptl_crystal_F_000       432.00 
_reflns_d_resolution_high  0.8290 
 
loop_ 
 _symmetry_equiv_pos_as_xyz 
 'x, y, z' 
 '-x, y+1/2, -z' 
 
_cell_length_a     6.2934 
_cell_length_b    16.4110 
_cell_length_c    11.6073 
_cell_angle_alpha  90.000 
_cell_angle_beta   95.460 
_cell_angle_gamma  90.000 
 
_shelx_F_squared_multiplier     1.000 
 
loop_ 
 _refln_index_h 
 _refln_index_k 
 _refln_index_l 
 _refln_F_squared_calc 
 _refln_F_squared_meas 
 _refln_F_squared_sigma 
 _refln_observed_status 
   2   0   0      787.73      774.57     20.39 o 
   3   0   0       45.69       47.14      2.43 o 
   4   0   0       50.13       49.57      2.35 o 
   5   0   0      166.08      166.81      5.58 o 
   6   0   0        0.00       -0.21      1.80 o 
   7   0   0        1.24        1.04      3.16 o 
   1   1   0      287.58      270.93      4.41 o 
   2   1   0      355.82      361.33      8.59 o 
   3   1   0       22.21       20.26      1.17 o 
   4   1   0      105.87      102.05      2.70 o 
   5   1   0       74.80       82.62      2.44 o 
   6   1   0       14.86       13.00      1.40 o 
   7   1   0        1.97        2.17      1.85 o 
   2   2   0      220.92      221.32      4.02 o 
   3   2   0       72.79       71.98      2.59 o 
   4   2   0      107.69      110.43      3.29 o 
   5   2   0        0.16        0.43      1.13 o 
   6   2   0      119.53      123.18      3.78 o 
   7   2   0        0.71        1.96      1.88 o 
   1   3   0     1153.04     1034.13     18.62 o 
   2   3   0      666.58      685.63     11.92 o 
   3   3   0       13.80       14.25      0.92 o 
   4   3   0       29.48       25.74      1.57 o 
   5   3   0       66.28       66.73      2.48 o 
   6   3   0       16.97       15.16      1.68 o 
   7   3   0        4.54        4.49      2.19 o 
   1   4   0      204.10      189.24      5.17 o 
   2   4   0      387.43      384.58      7.07 o 
   3   4   0       14.25       15.28      0.97 o 
   4   4   0        4.49        3.16      1.03 o 
   5   4   0      150.83      149.15      5.20 o 
   6   4   0        1.71        1.01      1.42 o 
   7   4   0        1.41        1.22      2.87 o 
   1   5   0      634.38      609.89     12.96 o 
   2   5   0      120.67      115.60      2.91 o 
   3   5   0       53.03       49.45      1.64 o 
   4   5   0       53.04       56.77      2.29 o 
   5   5   0       18.31       20.32      2.49 o 
   6   5   0       23.25       24.12      2.42 o 
   7   5   0       10.22       13.99      3.72 o 
   0   6   0       75.67       70.21      4.10 o 
   1   6   0     1140.14     1061.82     20.97 o 
   2   6   0      227.37      229.59      6.99 o 
   3   6   0       88.59       95.13      2.69 o 
   4   6   0      225.69      212.89      5.24 o 
   5   6   0        4.43        3.49      2.24 o 
   6   6   0       65.87       65.73      5.49 o 
   7   6   0        4.40        5.60      3.58 o 
   1   7   0      369.75      376.90      9.25 o 
   2   7   0       98.76      101.79      3.93 o 
   3   7   0      156.66      159.62      4.41 o 
   4   7   0        8.62        8.56      1.28 o 
   5   7   0        8.86        6.67      1.87 o 
   6   7   0        9.97        8.18      4.19 o 
   7   7   0        8.60       11.58      4.37 o 
   0   8   0      477.30      431.32     16.86 o 
   1   8   0        5.27        4.45      1.55 o 
   2   8   0      127.15      151.36      4.94 o 
   3   8   0      126.12      124.50      3.91 o 
   4   8   0        0.94        0.39      1.14 o 
   5   8   0       23.02       25.20      2.46 o 
   6   8   0        3.89        2.85      4.57 o 
   1   9   0      111.34      109.82      4.31 o 
   2   9   0        1.63        3.92      1.62 o 
   3   9   0       21.99       18.73      1.68 o 
   4   9   0       99.75       99.45      3.48 o 
   5   9   0        1.70        2.52      1.80 o 
   6   9   0       17.90       21.48      5.14 o 
   0  10   0      115.98      111.46      6.48 o 
   1  10   0      274.48      284.61      8.07 o 
   2  10   0        6.86        3.84      1.83 o 
   3  10   0        6.25        5.91      1.58 o 
   4  10   0      123.71      112.91      4.45 o 
   5  10   0        1.50        1.65      1.62 o 
   6  10   0        7.18        8.30      5.13 o 
   1  11   0      221.90      227.84      8.18 o 
   2  11   0        5.87        9.60      2.36 o 
   3  11   0       15.91       17.35      1.97 o 
   4  11   0        1.46        1.82      1.50 o 
   5  11   0        7.83        6.92      1.87 o 
   6  11   0        3.17        6.25      6.02 o 
   0  12   0       16.62       12.23      4.27 o 
   1  12   0       43.23       50.68      3.73 o 
   2  12   0       48.74       45.12      3.23 o 
   3  12   0       11.57       17.26      2.53 o 
   4  12   0        0.20        0.82      2.07 o 
   5  12   0        1.89        2.70      2.97 o 
   6  12   0        0.28        0.52      5.98 o 
   1  13   0       16.29       13.26      3.37 o 
   2  13   0       36.20       38.12      3.33 o 
   3  13   0       10.24        9.85      2.73 o 
   4  13   0       19.97       15.93      2.82 o 
   5  13   0        1.97        1.48      2.35 o 
   0  14   0       29.94       33.58      4.83 o 
   1  14   0       66.59       71.29      4.69 o 
   2  14   0        8.53        5.07      2.56 o 
   3  14   0        0.17        0.01      2.89 o 
   4  14   0        9.51        6.07      2.91 o 
   5  14   0        0.21        1.62      6.55 o 
   1  15   0       39.00       43.78      4.40 o 
   2  15   0        5.70        4.88      2.70 o 
   3  15   0        4.31        4.14      4.44 o 
   4  15   0        1.89       -0.27      3.48 o 
   0  16   0        6.39        2.85      8.99 o 
   1  16   0        0.19        1.77      5.59 o 
   2  16   0       13.87       17.75      4.90 o 
   3  16   0        3.65        5.11      3.88 o 
   4  16   0        2.68        4.33      3.41 o 
   1  17   0        2.92        1.84      4.62 o 
   2  17   0        8.82        6.74      6.30 o 
   3  17   0        1.18       -0.42      5.11 o 
   0  18   0        3.23       12.18      8.45 o 
   1  18   0        5.68        1.59      5.93 o 
   2  18   0        5.99        3.89      5.17 o 
   3  18   0        1.81        3.16      5.13 o 
   1  19   0        1.02        1.23      5.05 o 
   2  19   0        1.24        3.89      4.58 o 
  -7   0   1        0.15       -0.14      2.92 o 
  -6   0   1       11.61       10.01      2.29 o 
  -5   0   1        1.50        6.65      1.74 o 
  -4   0   1        2.70        2.91      1.42 o 
  -3   0   1       60.63       75.51      3.55 o 
  -2   0   1     1325.92     1242.63     31.24 o 
  -1   0   1     1651.90     1624.86     27.79 o 
   3   0   1        0.34        0.28      0.91 o 
   4   0   1        1.81        4.14      1.14 o 
   5   0   1      223.41      228.50      7.12 o 
   6   0   1        1.01        0.79      1.71 o 
   7   0   1        2.06        2.15      2.75 o 
  -7   1   1        3.30        2.46      2.21 o 
  -6   1   1       31.61       33.02      1.82 o 
  -5   1   1      159.33      164.16      4.27 o 
  -4   1   1      184.68      202.10      4.77 o 
  -3   1   1       42.46       42.85      1.51 o 
  -2   1   1     3505.80     3580.02     49.74 o 
  -1   1   1     2502.55     2482.66     37.85 o 
   1   1   1     1265.39     1241.38     25.41 o 
   2   1   1      320.93      327.02      7.62 o 
   3   1   1       66.90       73.40      2.47 o 
   4   1   1       10.54       11.14      0.91 o 
   5   1   1      118.15      120.43      3.06 o 
   6   1   1        3.75        5.26      1.20 o 
   7   1   1        0.59        0.46      2.11 o 
  -7   2   1       11.04       10.32      2.24 o 
  -6   2   1       61.79       65.50      2.48 o 
  -5   2   1       38.63       40.41      2.03 o 
  -4   2   1      127.35      135.89      3.57 o 
  -3   2   1        4.70        4.69      0.76 o 
  -2   2   1     1331.06     1435.00     23.12 o 
  -1   2   1     1375.96     1302.06     18.72 o 
   0   2   1      566.24      478.35      8.86 o 
   1   2   1     1539.74     1382.87     37.25 o 
   2   2   1       16.46       15.21      0.81 o 
   3   2   1      950.05      980.65     20.97 o 
   4   2   1        1.00        0.84      0.92 o 
   5   2   1       43.30       46.81      1.85 o 
   6   2   1       28.49       29.66      2.00 o 
   7   2   1        0.16       -0.06      2.92 o 
  -7   3   1        3.28        2.71      2.24 o 
  -6   3   1        2.42        1.57      1.45 o 
  -5   3   1       67.43       69.31      2.80 o 
  -4   3   1      127.62      127.41      3.49 o 
  -3   3   1      149.38      145.13      3.40 o 
  -2   3   1      398.17      382.20      6.53 o 
  -1   3   1      306.67      271.43      5.10 o 
   0   3   1     4873.53     4911.52     80.14 o 
   1   3   1     1171.04     1046.88     27.28 o 
   2   3   1      285.51      283.51      6.19 o 
   3   3   1      124.04      132.86      3.82 o 
   4   3   1       29.31       30.15      1.62 o 
   5   3   1      157.16      168.17      5.40 o 
   6   3   1        2.13        2.36      1.20 o 
   7   3   1        0.05        1.75      3.19 o 
  -7   4   1       11.18       12.38      2.73 o 
  -6   4   1        6.17        5.37      1.71 o 
  -5   4   1       61.75       70.20      3.12 o 
  -4   4   1        4.49        6.61      1.12 o 
  -3   4   1      515.50      488.12      8.57 o 
  -2   4   1      405.88      398.41      7.56 o 
  -1   4   1      407.36      367.34      6.93 o 
   0   4   1     9049.57    10378.63    196.66 o 
   1   4   1      219.48      216.88      7.04 o 
   2   4   1     1213.01     1193.90     22.43 o 
   3   4   1       35.73       34.83      1.29 o 
   4   4   1       24.50       26.53      2.00 o 
   5   4   1      139.56      146.44      5.96 o 
   6   4   1        1.92        0.67      1.40 o 
   7   4   1        0.82        1.26      3.04 o 
  -7   5   1       19.47       21.15      3.99 o 
  -6   5   1       70.13       69.67      3.79 o 
  -5   5   1       79.85       78.08      4.23 o 
  -4   5   1      114.98      115.50      3.62 o 
  -3   5   1       32.25       33.87      1.36 o 
  -2   5   1      606.72      584.28     10.67 o 
  -1   5   1     1162.57     1128.94     18.97 o 
   0   5   1      250.01      235.12      5.11 o 
   1   5   1      241.29      232.12      8.80 o 
   2   5   1      247.02      249.44      5.57 o 
   3   5   1       78.38       83.40      2.60 o 
   4   5   1       60.35       63.97      5.73 o 
   5   5   1        9.97        9.38      2.44 o 
   6   5   1        3.53        3.72      2.90 o 
   7   5   1        1.40       -0.94      3.71 o 
  -7   6   1       14.40       14.87      4.25 o 
  -6   6   1       90.50       94.10      4.48 o 
  -5   6   1       12.07        9.15      1.85 o 
  -4   6   1      183.48      202.42      5.07 o 
  -3   6   1       32.35       34.53      1.50 o 
  -2   6   1      349.95      339.31      6.46 o 
  -1   6   1      571.21      541.82     11.34 o 
   0   6   1      109.66      124.26      3.47 o 
   1   6   1      100.44      116.14      4.06 o 
   2   6   1        4.90        5.53      1.15 o 
   3   6   1      189.87      204.50      5.29 o 
   4   6   1       38.96       38.39      1.89 o 
   5   6   1       23.75       26.17      4.57 o 
   6   6   1        9.14        8.20      4.51 o 
   7   6   1        0.95        0.43      3.48 o 
  -7   7   1        4.32        2.12      3.78 o 
  -6   7   1        0.04        0.15      2.51 o 
  -5   7   1        3.51        3.54      1.63 o 
  -4   7   1        2.28        2.86      1.21 o 
  -3   7   1        0.63        1.92      1.04 o 
  -2   7   1      239.94      240.85      5.55 o 
  -1   7   1      478.67      471.99     11.00 o 
   0   7   1       98.95       99.74      3.43 o 
   1   7   1      744.69      677.42     16.85 o 
   2   7   1       35.49       39.52      2.32 o 
   3   7   1      172.28      194.91      5.24 o 
   4   7   1       74.93       70.03      2.58 o 
   5   7   1       47.61       49.81      6.03 o 
   6   7   1        0.27        0.11      4.02 o 
  -6   8   1        8.64        8.32      3.15 o 
  -5   8   1       84.48       77.85      3.59 o 
  -4   8   1       27.74       29.52      1.69 o 
  -3   8   1      111.30      125.77      3.33 o 
  -2   8   1       29.28       28.25      1.93 o 
  -1   8   1      625.86      602.97     14.62 o 
   0   8   1      203.78      215.17      5.73 o 
   1   8   1      181.52      198.65      6.87 o 
   2   8   1       37.80       41.19      2.56 o 
   3   8   1       19.86       22.93      1.42 o 
   4   8   1        5.62        7.15      1.16 o 
   5   8   1       15.20       13.29      1.69 o 
   6   8   1        5.17        2.71      5.92 o 
  -6   9   1       30.95       36.74      6.22 o 
  -5   9   1        5.84        4.22      1.73 o 
  -4   9   1       17.14       14.67      1.82 o 
  -3   9   1        2.39        0.61      1.22 o 
  -2   9   1       82.25       82.84      3.46 o 
  -1   9   1      359.27      382.24     10.15 o 
   0   9   1       12.74       15.30      1.87 o 
   1   9   1      142.02      142.33      6.27 o 
   2   9   1        6.70        4.57      1.69 o 
   3   9   1       42.75       44.76      2.21 o 
   4   9   1       74.49       72.05      3.05 o 
   5   9   1        1.50        0.91      1.69 o 
   6   9   1        0.19        0.24      4.67 o 
  -6  10   1       22.26       26.64      7.06 o 
  -5  10   1        0.82        0.84      1.84 o 
  -4  10   1       43.12       34.43      2.18 o 
  -3  10   1       34.97       38.32      2.28 o 
  -2  10   1       15.13       10.22      1.80 o 
  -1  10   1      193.99      185.96      6.54 o 
   0  10   1       69.33       61.72      3.08 o 
   1  10   1      329.32      327.05     10.23 o 
   2  10   1       37.00       43.93      2.64 o 
   3  10   1       27.66       27.10      1.89 o 
   4  10   1       45.09       42.68      2.37 o 
   5  10   1        0.54       -0.33      1.69 o 
   6  10   1        0.56        0.05      5.00 o 
  -6  11   1        0.70       -0.58      5.84 o 
  -5  11   1        2.50        3.63      1.75 o 
  -4  11   1        2.32        2.33      1.80 o 
  -3  11   1        3.37        4.55      1.64 o 
  -2  11   1       17.06       12.24      2.29 o 
  -1  11   1       99.84      108.20      4.88 o 
   0  11   1       12.62       19.79      2.51 o 
   1  11   1      113.37      122.49      5.25 o 
   2  11   1       48.31       43.86      3.18 o 
   3  11   1       76.40       83.08      4.12 o 
   4  11   1        6.05        4.76      1.58 o 
   5  11   1        1.17        1.93      2.02 o 
   6  11   1        0.47       -0.34      6.84 o 
  -6  12   1        4.60        4.67      6.19 o 
  -5  12   1       10.05        9.90      2.26 o 
  -4  12   1        9.04        6.76      2.09 o 
  -3  12   1        8.56        4.74      1.74 o 
  -2  12   1       12.32       15.42      2.62 o 
  -1  12   1      199.81      220.97      7.99 o 
   0  12   1       54.03       53.67      4.04 o 
   1  12   1       26.11       17.88      2.48 o 
   2  12   1        1.29        2.64      2.24 o 
   3  12   1        3.84        3.41      2.20 o 
   4  12   1        0.55       -0.22      1.78 o 
   5  12   1        0.49        0.21      5.70 o 
  -5  13   1        1.75        2.56      2.79 o 
  -4  13   1        7.74        5.61      2.34 o 
  -3  13   1       40.75       40.20      3.76 o 
  -2  13   1       15.33       17.18      3.17 o 
  -1  13   1        2.01        1.82      3.18 o 
   0  13   1        8.83        5.65      2.83 o 
   1  13   1       62.31       64.05      3.99 o 
   2  13   1       61.86       58.35      3.92 o 
   3  13   1        3.29        0.26      2.31 o 
   4  13   1       13.57       14.24      2.56 o 
   5  13   1        3.71        3.43      5.68 o 
  -5  14   1        0.25        2.06      3.59 o 
  -4  14   1        6.30        5.23      2.23 o 
  -3  14   1        1.13       -2.59      2.59 o 
  -2  14   1        4.31        2.21      2.95 o 
  -1  14   1       27.12       28.59      3.46 o 
   0  14   1       11.07        9.38      3.53 o 
   1  14   1       55.69       56.87      3.85 o 
   2  14   1       13.97       13.73      2.41 o 
   3  14   1        2.61        1.91      3.71 o 
   4  14   1        7.12        2.78      2.36 o 
   5  14   1        0.65        1.37      6.56 o 
  -4  15   1        1.88       -0.87      2.61 o 
  -3  15   1        3.94        1.43      3.08 o 
  -2  15   1       41.49       45.56      4.37 o 
  -1  15   1        9.08       10.41      3.75 o 
   0  15   1        0.85       -1.63      3.53 o 
   1  15   1       40.00       37.11      3.61 o 
   2  15   1       20.78       24.67      5.37 o 
   3  15   1       12.53        7.16      3.87 o 
   4  15   1        1.58        1.32      3.81 o 
  -4  16   1        0.74        1.20      3.80 o 
  -3  16   1        1.22        4.04      5.06 o 
  -2  16   1        6.17        3.63      5.55 o 
  -1  16   1        6.94        5.84      5.74 o 
   0  16   1        3.99        6.03      3.81 o 
   1  16   1        4.84        5.92      4.66 o 
   2  16   1        5.71        8.69      4.36 o 
   3  16   1        1.52        5.99      4.33 o 
   4  16   1        2.16       -3.29      3.65 o 
  -3  17   1        5.83        6.76      4.34 o 
  -2  17   1        5.78        4.63      5.04 o 
  -1  17   1        0.66        0.94      4.86 o 
   0  17   1        1.32       -3.10      4.95 o 
   1  17   1       14.33       15.49      4.49 o 
   2  17   1       14.43       15.32      5.35 o 
   3  17   1        0.32        2.50      4.28 o 
  -3  18   1        1.96        5.77      5.85 o 
  -2  18   1        1.54        3.41      5.81 o 
  -1  18   1        2.42       -9.29      9.29 o 
   0  18   1        4.31        0.55      7.16 o 
   1  18   1        3.13        8.45      6.30 o 
   2  18   1        2.22        3.56      4.33 o 
   3  18   1        1.36       -0.85      4.61 o 
  -2  19   1        2.61       -0.89      5.39 o 
  -1  19   1        0.40       -7.78      7.78 o 
   0  19   1        0.40        1.87      6.30 o 
   1  19   1        1.69        1.22      4.85 o 
   2  19   1        2.67        4.87      5.25 o 
  -7   0   2        0.32        1.50      3.14 o 
  -6   0   2        1.17        0.94      1.94 o 
  -5   0   2        1.37        3.08      1.69 o 
  -4   0   2      153.99      158.64      6.45 o 
  -3   0   2      772.63      749.07     21.44 o 
  -2   0   2       30.63       32.04      1.44 o 
  -1   0   2      300.87      324.96      5.93 o 
   0   0   2       92.82      100.12      1.90 o 
   1   0   2      326.84      318.61      6.77 o 
   2   0   2      976.99      994.95     24.61 o 
   3   0   2       12.20       11.09      2.20 o 
   4   0   2        0.07        0.60      1.01 o 
   5   0   2        4.21        4.09      1.22 o 
   6   0   2        0.26       -1.20      1.20 o 
   7   0   2        0.01        2.53      5.12 o 
  -7   1   2        1.17        2.16      2.00 o 
  -6   1   2       22.53       21.32      1.79 o 
  -5   1   2      205.48      211.19      5.35 o 
  -4   1   2      163.04      164.58      4.13 o 
  -3   1   2       70.78       74.87      1.78 o 
  -2   1   2      800.11      782.50     11.36 o 
  -1   1   2      342.96      324.30      4.41 o 
   0   1   2      542.14      509.80      6.35 o 
   1   1   2      418.96      401.49      5.71 o 
   2   1   2      190.61      181.69      4.24 o 
   3   1   2      304.73      307.04      7.62 o 
   4   1   2        8.26        8.89      0.86 o 
   5   1   2       10.22        9.80      0.93 o 
   6   1   2        7.82        6.23      0.93 o 
   7   1   2        0.24        0.86      3.70 o 
  -7   2   2       22.20       20.71      2.30 o 
  -6   2   2       28.27       29.98      2.25 o 
  -5   2   2      226.41      225.25      5.92 o 
  -4   2   2       99.01      104.94      2.91 o 
  -3   2   2        9.22        7.97      0.89 o 
  -2   2   2     1229.40     1210.12     18.89 o 
  -1   2   2      108.67      103.41      1.88 o 
   0   2   2     2325.00     2203.33     36.71 o 
   1   2   2      414.72      387.22      6.59 o 
   2   2   2       60.67       62.45      3.15 o 
   3   2   2     2723.19     2969.87     75.49 o 
   4   2   2        0.41        0.31      1.22 o 
   5   2   2       53.00       48.87      2.39 o 
   6   2   2        4.32        3.31      1.37 o 
   7   2   2        1.38        0.94      2.42 o 
  -7   3   2        5.58        4.72      2.06 o 
  -6   3   2       38.84       38.41      2.26 o 
  -5   3   2       13.18       13.44      1.53 o 
  -4   3   2      157.94      162.75      3.60 o 
  -3   3   2       10.29       11.54      0.98 o 
  -2   3   2     1405.74     1391.04     20.46 o 
  -1   3   2       72.91       63.75      1.50 o 
   0   3   2      324.96      319.60      6.65 o 
   1   3   2      771.98      740.04     16.36 o 
   2   3   2      315.81      317.42     11.08 o 
   3   3   2       86.57       85.14      4.19 o 
   4   3   2       67.42       69.04      3.31 o 
   5   3   2       17.92       15.85      2.05 o 
   6   3   2       16.15       14.62      1.71 o 
   7   3   2        0.41        2.27      2.85 o 
  -7   4   2        4.43        5.23      2.59 o 
  -6   4   2        1.34        2.27      1.75 o 
  -5   4   2      104.01      102.07      3.19 o 
  -4   4   2       11.55       11.46      1.09 o 
  -3   4   2      123.71      137.13      3.26 o 
  -2   4   2       91.75       90.51      2.14 o 
  -1   4   2     3633.50     3718.39     53.09 o 
   0   4   2      137.68      136.19      3.24 o 
   1   4   2      284.86      290.84      8.25 o 
   2   4   2      204.16      196.35      4.56 o 
   3   4   2       38.99       38.25      2.70 o 
   4   4   2       35.88       30.68      4.28 o 
   5   4   2       11.33        9.87      3.47 o 
   6   4   2       11.12       12.11      3.01 o 
   7   4   2        0.10       -0.29      2.68 o 
  -7   5   2        5.38        4.21      3.60 o 
  -6   5   2       48.77       47.37      2.58 o 
  -5   5   2      145.74      135.00      3.89 o 
  -4   5   2       72.84       76.52      2.91 o 
  -3   5   2       28.42       26.71      1.25 o 
  -2   5   2      828.81      876.21     14.08 o 
  -1   5   2      750.01      752.16     12.54 o 
   0   5   2      115.74      121.20      3.20 o 
   1   5   2       34.06       35.98      2.29 o 
   2   5   2       41.26       38.90      1.88 o 
   3   5   2      389.54      416.58      8.93 o 
   4   5   2       45.29       47.61      3.68 o 
   5   5   2        5.17        5.62      3.22 o 
   6   5   2        0.95        1.05      3.96 o 
   7   5   2        0.39        1.75      2.92 o 
  -7   6   2       10.82        9.47      3.79 o 
  -6   6   2       34.01       33.06      2.96 o 
  -5   6   2       43.10       42.03      2.45 o 
  -4   6   2        6.76        4.77      1.37 o 
  -3   6   2       43.67       45.16      1.71 o 
  -2   6   2      144.30      135.80      3.27 o 
  -1   6   2        6.89        5.99      1.11 o 
   0   6   2      154.07      139.06      4.39 o 
   1   6   2       43.69       36.90      2.26 o 
   2   6   2       26.07       31.83      2.07 o 
   3   6   2      435.41      430.83      9.55 o 
   4   6   2        9.82        8.47      2.52 o 
   5   6   2       36.80       29.02      5.45 o 
   6   6   2        1.19       -0.46      5.26 o 
   7   6   2        0.52        0.08      3.31 o 
  -7   7   2        9.04        8.88      3.89 o 
  -6   7   2       11.01        9.31      2.44 o 
  -5   7   2        2.67        1.71      1.54 o 
  -4   7   2       43.86       42.63      1.94 o 
  -3   7   2       55.10       52.15      1.94 o 
  -2   7   2      342.13      356.31      7.18 o 
  -1   7   2       76.72       87.04      2.65 o 
   0   7   2       50.14       45.99      2.32 o 
   1   7   2      252.63      269.50      8.38 o 
   2   7   2        1.12       -0.18      1.14 o 
   3   7   2       80.05       82.96      2.57 o 
   4   7   2       16.82       21.01      1.32 o 
   5   7   2        9.59        9.91      4.18 o 
   6   7   2        3.15        2.95      4.18 o 
  -6   8   2        7.51        8.25      2.26 o 
  -5   8   2       51.83       48.48      2.88 o 
  -4   8   2       28.52       29.26      1.75 o 
  -3   8   2      250.93      259.08      5.65 o 
  -2   8   2        3.03        1.38      1.23 o 
  -1   8   2     1970.64     2184.30     39.53 o 
   0   8   2        7.39        9.46      1.78 o 
   1   8   2      118.16      114.15      4.14 o 
   2   8   2       90.63       87.30      3.68 o 
   3   8   2       43.86       49.08      2.08 o 
   4   8   2       33.20       33.65      1.75 o 
   5   8   2       12.58       11.16      3.32 o 
   6   8   2        5.42        4.22      3.20 o 
  -6   9   2       24.43       22.39      3.23 o 
  -5   9   2       12.24        8.79      2.02 o 
  -4   9   2       26.27       21.18      1.62 o 
  -3   9   2       20.18       19.26      1.65 o 
  -2   9   2      136.30      144.14      4.87 o 
  -1   9   2      165.19      177.89      5.49 o 
   0   9   2       76.39       81.35      3.97 o 
   1   9   2       29.07       24.03      2.17 o 
   2   9   2      160.75      166.83      5.57 o 
   3   9   2       50.05       52.12      2.28 o 
   4   9   2       36.63       34.31      1.97 o 
   5   9   2        0.81        0.56      4.76 o 
   6   9   2        0.52       -0.54      6.47 o 
  -6  10   2        5.96        4.88      2.73 o 
  -5  10   2        7.76        9.13      2.31 o 
  -4  10   2       15.26       12.88      1.73 o 
  -3  10   2       20.04       20.04      1.83 o 
  -2  10   2        6.62        6.15      1.87 o 
  -1  10   2       94.03      105.19      4.07 o 
   0  10   2       42.98       46.31      3.08 o 
   1  10   2       59.21       66.98      3.45 o 
   2  10   2       69.05       63.26      3.57 o 
   3  10   2       24.97       26.32      2.46 o 
   4  10   2        7.17        7.08      1.51 o 
   5  10   2        7.09        6.79      5.39 o 
   6  10   2        0.21        0.52      5.11 o 
  -6  11   2        0.82       -1.36      5.99 o 
  -5  11   2        2.60        0.31      1.97 o 
  -4  11   2        2.07        2.35      1.65 o 
  -3  11   2       62.33       60.30      3.03 o 
  -2  11   2       12.39       10.81      2.30 o 
  -1  11   2        0.27       -0.58      2.06 o 
   0  11   2       59.53       60.40      3.52 o 
   1  11   2       98.61       96.94      4.44 o 
   2  11   2       32.70       36.21      2.82 o 
   3  11   2       57.87       62.03      3.03 o 
   4  11   2        0.13        0.52      1.44 o 
   5  11   2        0.98       -0.37      3.50 o 
   6  11   2        0.59       -1.46      6.04 o 
  -6  12   2        6.52        6.24      6.36 o 
  -5  12   2        9.12        5.74      2.22 o 
  -4  12   2        6.13        7.57      2.12 o 
  -3  12   2       44.82       44.16      2.77 o 
  -2  12   2        9.22       10.09      2.38 o 
  -1  12   2      330.82      341.67      9.30 o 
   0  12   2       21.88       25.20      2.53 o 
   1  12   2        7.44        9.31      2.78 o 
   2  12   2        8.94       11.60      2.54 o 
   3  12   2       26.45       22.67      2.75 o 
   4  12   2       10.51       10.05      1.95 o 
   5  12   2        0.24        0.02      5.00 o 
  -5  13   2        2.81        2.92      2.52 o 
  -4  13   2        5.01        3.02      1.94 o 
  -3  13   2       32.97       30.22      2.76 o 
  -2  13   2       14.82       17.26      2.93 o 
  -1  13   2        3.80        4.98      2.19 o 
   0  13   2       11.26       12.38      2.92 o 
   1  13   2       12.11       15.64      3.40 o 
   2  13   2      104.14      106.41      4.92 o 
   3  13   2       11.45       13.05      3.90 o 
   4  13   2        3.68        1.95      2.00 o 
   5  13   2        1.91        3.44      6.07 o 
  -5  14   2        0.27        2.47      3.62 o 
  -4  14   2        0.80        1.11      2.28 o 
  -3  14   2        4.90        2.18      2.04 o 
  -2  14   2        1.05        1.07      2.97 o 
  -1  14   2       11.54       14.16      3.44 o 
   0  14   2        1.14       -0.58      3.03 o 
   1  14   2       11.23        9.45      2.95 o 
   2  14   2       27.73       28.33      3.92 o 
   3  14   2        2.25        4.04      3.27 o 
   4  14   2        2.78        1.87      2.51 o 
   5  14   2        0.62       -0.08      7.21 o 
  -4  15   2        2.36        3.25      4.76 o 
  -3  15   2       15.21       15.35      2.61 o 
  -2  15   2       20.83       19.60      3.32 o 
  -1  15   2        0.08        0.08      3.74 o 
   0  15   2        8.95        8.08      4.25 o 
   1  15   2       31.05       32.09      3.72 o 
   2  15   2       10.48        9.21      4.18 o 
   3  15   2        9.68        4.84      3.26 o 
   4  15   2        0.29        0.05      3.36 o 
  -4  16   2        0.53        0.08      4.57 o 
  -3  16   2        7.40        6.59      4.70 o 
  -2  16   2        2.98        2.87      3.59 o 
  -1  16   2        5.97        3.33      5.23 o 
   0  16   2        0.00        0.03      4.05 o 
   1  16   2        7.53        9.12      4.46 o 
   2  16   2        3.01        4.18      4.66 o 
   3  16   2        0.53        0.53      3.44 o 
   4  16   2        1.17       -1.11      6.58 o 
  -3  17   2        4.00        0.28      4.23 o 
  -2  17   2        2.51       -3.00      5.38 o 
  -1  17   2        0.16        7.96      8.26 o 
   0  17   2        2.15        0.93      6.42 o 
   1  17   2        3.39       -0.09      5.31 o 
   2  17   2       15.50       15.75      5.01 o 
   3  17   2        1.46       -1.16      4.53 o 
  -3  18   2        2.94        3.84      6.56 o 
  -2  18   2        2.63       -4.41      5.94 o 
  -1  18   2        0.51        1.61      7.43 o 
   0  18   2        7.02        2.17      4.91 o 
   1  18   2        0.42        0.57      4.86 o 
   2  18   2        0.09       -5.28      5.56 o 
  -1  19   2        0.00        9.06     13.54 o 
   0  19   2        0.08       -3.31      4.88 o 
   1  19   2        0.86        0.00      5.78 o 
  -7   0   3        0.86       -0.68      2.99 o 
  -6   0   3        8.46       11.79      2.44 o 
  -5   0   3       25.87       25.52      2.38 o 
  -4   0   3      145.15      141.63      6.62 o 
  -3   0   3       27.77       29.43      2.05 o 
  -2   0   3      756.00      728.70     14.88 o 
  -1   0   3     2245.00     2384.01     33.41 o 
   0   0   3        1.34        0.86      0.35 o 
   1   0   3     1040.37     1097.41     19.07 o 
   2   0   3      302.57      294.34      8.62 o 
   3   0   3        5.62        4.33      1.10 o 
   4   0   3        0.74        1.43      0.87 o 
   5   0   3        3.63        3.34      0.89 o 
   6   0   3        0.86        0.36      0.71 o 
   7   0   3        0.05       -2.66      6.18 o 
  -7   1   3        4.42        4.28      2.30 o 
  -6   1   3       59.49       60.67      2.77 o 
  -5   1   3      125.11      124.45      4.22 o 
  -4   1   3      242.40      244.83      5.82 o 
  -3   1   3      128.36      133.10      2.80 o 
  -2   1   3      976.88      956.02     13.88 o 
  -1   1   3       41.03       40.94      0.98 o 
   0   1   3      480.11      457.36      5.64 o 
   1   1   3      758.82      728.20     10.17 o 
   2   1   3      214.02      210.19      5.16 o 
   3   1   3      362.41      376.77      8.48 o 
   4   1   3       14.02       15.22      1.32 o 
   5   1   3       10.69       11.17      1.10 o 
   6   1   3       20.76       19.80      1.34 o 
   7   1   3        0.79        2.37      4.52 o 
  -7   2   3       23.76       24.65      2.50 o 
  -6   2   3        0.67        1.24      1.64 o 
  -5   2   3      102.22      102.61      3.41 o 
  -4   2   3      119.59      115.60      2.84 o 
  -3   2   3       49.88       49.71      1.53 o 
  -2   2   3     1217.14     1199.44     16.29 o 
  -1   2   3       17.45       17.37      0.77 o 
   0   2   3     1165.57     1028.51     15.62 o 
   1   2   3      123.20      119.45      2.40 o 
   2   2   3        2.86        9.23      1.25 o 
   3   2   3      707.11      710.62     15.61 o 
   4   2   3        4.20        5.22      1.13 o 
   5   2   3       36.31       41.34      2.12 o 
   6   2   3        0.27        0.36      1.18 o 
   7   2   3        0.09        0.04      3.06 o 
  -7   3   3        0.93       -0.40      2.36 o 
  -6   3   3       43.15       41.19      2.63 o 
  -5   3   3       40.80       39.72      2.22 o 
  -4   3   3      289.38      281.51      5.66 o 
  -3   3   3      165.93      172.78      3.75 o 
  -2   3   3     1373.49     1386.33     20.04 o 
  -1   3   3      109.60      107.88      2.18 o 
   0   3   3      108.75       90.94      2.40 o 
   1   3   3      555.47      521.73      8.31 o 
   2   3   3      158.89      176.43      5.24 o 
   3   3   3       82.81       78.40      3.37 o 
   4   3   3        6.12        8.81      2.52 o 
   5   3   3       11.43        9.02      2.53 o 
   6   3   3        7.71        7.05      1.93 o 
   7   3   3        0.00        1.23      3.27 o 
  -7   4   3        0.78       -0.03      2.26 o 
  -6   4   3        0.03       -0.08      1.83 o 
  -5   4   3       24.77       22.71      1.51 o 
  -4   4   3      217.32      206.18      4.38 o 
  -3   4   3      161.89      168.09      3.70 o 
  -2   4   3      558.38      544.40      8.94 o 
  -1   4   3      741.46      782.03     13.41 o 
   0   4   3       38.18       39.39      1.70 o 
   1   4   3      110.06      107.14      3.51 o 
   2   4   3       24.59       24.98      1.25 o 
   3   4   3       50.72       54.75      3.02 o 
   4   4   3       50.60       45.68      3.67 o 
   5   4   3        2.51        4.42      3.05 o 
   6   4   3       10.12        9.33      2.65 o 
   7   4   3        0.00        0.37      4.79 o 
  -7   5   3        2.02        3.22      3.88 o 
  -6   5   3       50.93       54.26      3.03 o 
  -5   5   3       62.67       64.27      2.36 o 
  -4   5   3       21.00       23.93      1.47 o 
  -3   5   3      111.48      111.85      2.86 o 
  -2   5   3      325.27      302.43      5.90 o 
  -1   5   3       79.36       74.15      2.52 o 
   0   5   3       30.30       32.14      1.61 o 
   1   5   3      186.73      171.09      5.13 o 
   2   5   3       12.28       11.53      1.61 o 
   3   5   3      169.32      172.49      6.05 o 
   4   5   3       85.63       81.86      5.22 o 
   5   5   3       10.78       13.67      4.31 o 
   6   5   3        2.33        2.28      3.69 o 
  -7   6   3       19.65       25.48      4.81 o 
  -6   6   3        0.22       -0.03      2.25 o 
  -5   6   3       17.50       19.58      1.85 o 
  -4   6   3        7.47        6.73      1.32 o 
  -3   6   3       73.81       81.17      2.32 o 
  -2   6   3       77.16       79.30      2.22 o 
  -1   6   3       27.16       29.19      1.51 o 
   0   6   3      898.38      833.44     15.54 o 
   1   6   3      119.69      120.24      4.57 o 
   2   6   3      410.85      432.43     12.54 o 
   3   6   3       60.60       62.80      2.15 o 
   4   6   3       32.75       34.96      3.36 o 
   5   6   3       39.30       45.98      6.10 o 
   6   6   3        0.79        2.55      3.94 o 
  -7   7   3        2.49        4.39      3.60 o 
  -6   7   3       16.61       15.62      2.21 o 
  -5   7   3       39.84       39.88      2.49 o 
  -4   7   3       57.55       61.97      2.45 o 
  -3   7   3      194.77      205.51      4.82 o 
  -2   7   3       72.82       72.42      2.35 o 
  -1   7   3      155.23      151.07      3.80 o 
   0   7   3       17.23       15.54      1.73 o 
   1   7   3       70.88       70.74      3.33 o 
   2   7   3       33.13       32.04      2.52 o 
   3   7   3       29.87       32.91      1.40 o 
   4   7   3        1.92        1.32      1.65 o 
   5   7   3        6.46        6.95      3.36 o 
   6   7   3        0.01       -1.91      4.11 o 
  -6   8   3        0.20        0.88      2.12 o 
  -5   8   3       10.32       11.13      2.02 o 
  -4   8   3       83.91       85.74      3.02 o 
  -3   8   3      144.38      146.68      4.05 o 
  -2   8   3       41.13       45.98      2.06 o 
  -1   8   3      810.03      786.09     14.60 o 
   0   8   3       20.81       25.85      2.14 o 
   1   8   3      147.76      140.12      5.81 o 
   2   8   3       23.31       21.51      1.94 o 
   3   8   3      129.20      126.57      3.49 o 
   4   8   3       56.85       56.42      4.53 o 
   5   8   3        4.97        4.12      3.90 o 
   6   8   3        5.10        7.64      5.37 o 
  -6   9   3       24.19       27.15      2.76 o 
  -5   9   3       25.77       29.18      2.37 o 
  -4   9   3       10.62        8.50      1.42 o 
  -3   9   3        1.73        0.47      1.41 o 
  -2   9   3       41.70       41.35      2.50 o 
  -1   9   3       72.83       80.56      3.41 o 
   0   9   3       22.98       27.14      2.45 o 
   1   9   3        6.03        7.56      1.57 o 
   2   9   3       41.87       48.68      3.19 o 
   3   9   3       22.28       23.29      1.51 o 
   4   9   3       34.32       36.98      1.62 o 
   5   9   3        4.04        3.98      4.33 o 
   6   9   3        0.18       -0.97      4.43 o 
  -6  10   3        1.61        0.05      2.86 o 
  -5  10   3        2.62        5.64      2.23 o 
  -4  10   3        3.87        3.91      1.56 o 
  -3  10   3       39.15       32.95      2.01 o 
  -2  10   3       23.19       22.90      2.13 o 
  -1  10   3       23.00       16.95      2.03 o 
   0  10   3       77.47       89.17      4.30 o 
   1  10   3        8.89       11.83      2.11 o 
   2  10   3      344.09      347.76     11.27 o 
   3  10   3        0.37       -0.10      1.94 o 
   4  10   3       13.75        9.92      1.28 o 
   5  10   3        7.95        9.54      4.49 o 
   6  10   3        0.14        1.79      3.60 o 
  -6  11   3        0.59       -0.76      3.25 o 
  -5  11   3        6.21        8.20      2.24 o 
  -4  11   3       11.90       12.48      1.91 o 
  -3  11   3       81.11       80.75      3.26 o 
  -2  11   3        2.31        2.06      2.14 o 
  -1  11   3       20.18       18.49      2.83 o 
   0  11   3       63.59       64.62      3.70 o 
   1  11   3        9.75       10.95      2.88 o 
   2  11   3        8.05        9.43      2.11 o 
   3  11   3       10.68       11.15      2.16 o 
   4  11   3        0.57        1.18      1.33 o 
   5  11   3        0.14       -0.83      4.55 o 
  -5  12   3        3.57        3.22      2.58 o 
  -4  12   3       13.01       12.01      2.12 o 
  -3  12   3       52.74       50.48      2.92 o 
  -2  12   3        6.51        4.05      2.21 o 
  -1  12   3      129.44      133.27      6.00 o 
   0  12   3        0.14        0.59      2.12 o 
   1  12   3       45.83       45.87      3.36 o 
   2  12   3       21.25       25.63      2.61 o 
   3  12   3       34.67       32.06      2.72 o 
   4  12   3       18.93       16.51      1.91 o 
   5  12   3        0.63        7.66      6.41 o 
  -5  13   3        0.47       -3.91      3.91 o 
  -4  13   3        6.69        4.30      2.26 o 
  -3  13   3        1.53        0.40      2.06 o 
  -2  13   3       15.13       14.85      2.73 o 
  -1  13   3        4.67        3.38      2.61 o 
   0  13   3        1.27        1.96      2.66 o 
   1  13   3       13.90       11.95      2.97 o 
   2  13   3       15.29       17.95      3.12 o 
   3  13   3        3.49        2.64      2.59 o 
   4  13   3        0.38        0.66      2.49 o 
   5  13   3        0.50        1.96      3.96 o 
  -5  14   3        1.20       -2.96      3.90 o 
  -4  14   3        0.70       -1.03      2.85 o 
  -3  14   3       22.81       18.68      2.85 o 
  -2  14   3        4.67        3.17      3.00 o 
  -1  14   3        1.60        0.42      2.87 o 
   0  14   3        1.26        2.07      2.38 o 
   1  14   3        0.92        0.89      3.14 o 
   2  14   3       84.35      101.97      5.78 o 
   3  14   3        0.28       -1.24      4.88 o 
   4  14   3        0.13        0.29      5.16 o 
  -4  15   3        2.26        2.03      3.27 o 
  -3  15   3       17.99       17.15      3.70 o 
  -2  15   3        1.85        1.79      3.59 o 
  -1  15   3        1.52        1.93      3.49 o 
   0  15   3       30.40       29.47      4.67 o 
   1  15   3        4.27        2.86      3.42 o 
   2  15   3        5.78        4.09      3.65 o 
   3  15   3        0.88       -0.46      3.77 o 
   4  15   3        0.06        1.59      4.84 o 
  -4  16   3        5.83        1.87      4.56 o 
  -3  16   3       13.80       11.83      3.88 o 
  -2  16   3        2.20        0.00      3.56 o 
  -1  16   3        1.03        0.50      4.68 o 
   0  16   3        2.89        5.59      3.99 o 
   1  16   3        4.46        6.50      4.49 o 
   2  16   3        6.97        6.70      5.05 o 
   3  16   3        1.90       -1.09      3.44 o 
  -3  17   3        3.59        7.93      5.66 o 
  -2  17   3        2.81        7.10      8.12 o 
  -1  17   3        0.03       -0.77      5.96 o 
   0  17   3        1.54        5.94      6.96 o 
   1  17   3        0.44       -1.69      6.30 o 
   2  17   3        1.87        2.22      4.48 o 
   3  17   3        1.55        1.31      3.90 o 
  -2  18   3        4.31        8.33      9.61 o 
  -1  18   3        1.53       -5.92      9.99 o 
   0  18   3        3.01        4.27      5.04 o 
   1  18   3        1.08       -1.07      5.57 o 
   2  18   3        2.00       -5.72      5.76 o 
  -1  19   3        0.19       -4.17      7.43 o 
   0  19   3        0.18        1.21      5.35 o 
   1  19   3        0.41        4.73      6.45 o 
  -7   0   4        3.32        4.11      3.49 o 
  -6   0   4        1.70        0.50      2.19 o 
  -5   0   4        0.26       -0.43      1.74 o 
  -4   0   4        9.95        7.25      2.39 o 
  -3   0   4       18.23       16.91      1.57 o 
  -2   0   4     3943.30     4332.32     67.14 o 
  -1   0   4      669.40      711.35     11.21 o 
   0   0   4       31.26       29.14      0.96 o 
   1   0   4     2213.35     2217.47     37.43 o 
   2   0   4        0.01        0.10      0.88 o 
   3   0   4      234.52      253.54      8.53 o 
   4   0   4        2.36        2.73      0.99 o 
   5   0   4       13.17       11.19      1.92 o 
   6   0   4        5.81        5.40      1.79 o 
   7   0   4        0.11       -1.61      6.90 o 
  -7   1   4        9.99        9.94      2.38 o 
  -6   1   4       16.83       21.10      1.96 o 
  -5   1   4       35.86       38.37      2.22 o 
  -4   1   4       14.43       13.41      1.30 o 
  -3   1   4       88.33       86.50      2.34 o 
  -2   1   4      589.64      608.08      8.06 o 
  -1   1   4      256.17      261.93      3.53 o 
   0   1   4      114.25      109.07      1.81 o 
   1   1   4     1105.68     1084.06     14.10 o 
   2   1   4       16.11       17.10      0.70 o 
   3   1   4       20.31       20.37      0.96 o 
   4   1   4        8.92       11.22      1.08 o 
   5   1   4       12.87       10.27      0.88 o 
   6   1   4        2.46        2.67      1.72 o 
   7   1   4        0.23        1.41      4.30 o 
  -7   2   4        7.41        6.65      2.61 o 
  -6   2   4        9.13       10.03      1.87 o 
  -5   2   4       52.83       50.79      2.80 o 
  -4   2   4       13.83       13.41      1.22 o 
  -3   2   4      254.81      275.77      5.10 o 
  -2   2   4       81.22       84.60      1.63 o 
  -1   2   4       97.98       95.64      1.68 o 
   0   2   4      125.31      132.70      2.23 o 
   1   2   4      150.43      153.01      2.60 o 
   2   2   4       79.01       77.90      2.40 o 
   3   2   4        2.03        1.93      1.44 o 
   4   2   4       29.60       27.81      2.41 o 
   5   2   4       17.18       15.30      2.24 o 
   6   2   4        0.21        0.87      1.90 o 
  -7   3   4        2.92        2.30      2.50 o 
  -6   3   4       54.86       57.99      3.19 o 
  -5   3   4       20.14       21.55      1.87 o 
  -4   3   4       66.14       66.79      2.15 o 
  -3   3   4       85.22       84.70      2.14 o 
  -2   3   4      489.96      491.56      7.30 o 
  -1   3   4      256.51      255.55      4.19 o 
   0   3   4      305.69      331.82      6.19 o 
   1   3   4      802.34      821.55     13.46 o 
   2   3   4       26.69       29.27      1.29 o 
   3   3   4       22.13       26.16      2.14 o 
   4   3   4        0.10        1.00      2.16 o 
   5   3   4       10.64        9.65      2.34 o 
   6   3   4        2.38        3.25      2.09 o 
  -7   4   4        0.78        1.41      2.73 o 
  -6   4   4       22.52       18.86      2.21 o 
  -5   4   4       13.63       13.08      1.48 o 
  -4   4   4       51.28       52.88      1.96 o 
  -3   4   4       20.18       22.41      1.19 o 
  -2   4   4      614.69      628.59      9.33 o 
  -1   4   4        8.50       12.81      0.83 o 
   0   4   4       74.64       78.54      2.27 o 
   1   4   4      912.20      926.79     15.04 o 
   2   4   4        0.86        0.94      0.67 o 
   3   4   4       92.67       88.84      3.91 o 
   4   4   4       15.80       12.09      2.63 o 
   5   4   4       11.38        7.45      3.25 o 
   6   4   4        7.12        5.97      2.78 o 
  -7   5   4        6.17        7.53      3.19 o 
  -6   5   4       18.47       21.49      2.18 o 
  -5   5   4       53.61       50.95      2.26 o 
  -4   5   4       43.36       42.85      1.82 o 
  -3   5   4       88.68       92.00      2.70 o 
  -2   5   4       95.39       93.41      2.36 o 
  -1   5   4       70.33       71.10      2.20 o 
   0   5   4      160.72      173.83      4.95 o 
   1   5   4      886.30      922.29     16.79 o 
   2   5   4      130.59      142.08      3.32 o 
   3   5   4        1.55        0.77      1.75 o 
   4   5   4       44.27       48.10      4.10 o 
   5   5   4        8.65        8.82      3.32 o 
   6   5   4        1.93        2.01      3.21 o 
  -7   6   4        5.84        6.96      7.00 o 
  -6   6   4       14.56       14.02      2.22 o 
  -5   6   4       33.97       33.04      2.01 o 
  -4   6   4        8.16        7.22      1.38 o 
  -3   6   4        5.37        4.03      0.99 o 
  -2   6   4      141.53      137.48      3.43 o 
  -1   6   4      137.62      132.96      4.03 o 
   0   6   4      135.25      124.94      4.14 o 
   1   6   4       91.54       83.93      3.82 o 
   2   6   4      241.34      236.52      6.46 o 
   3   6   4        4.67        6.28      2.03 o 
   4   6   4       31.94       29.89      2.94 o 
   5   6   4       25.51       28.82      3.93 o 
   6   6   4        0.04       -0.25      2.36 o 
  -6   7   4       27.04       27.46      2.78 o 
  -5   7   4       37.95       39.73      2.46 o 
  -4   7   4       27.97       26.74      1.85 o 
  -3   7   4      107.57      107.43      2.99 o 
  -2   7   4       52.68       53.84      2.03 o 
  -1   7   4        3.95        2.18      1.34 o 
   0   7   4       20.32       22.61      1.62 o 
   1   7   4      307.77      306.08      9.78 o 
   2   7   4       12.31       10.68      2.14 o 
   3   7   4       32.14       29.73      1.35 o 
   4   7   4        4.52        2.94      2.34 o 
   5   7   4       14.66       14.95      3.63 o 
   6   7   4        2.11        0.93      3.66 o 
  -6   8   4        5.62        4.00      2.66 o 
  -5   8   4        6.74        7.04      1.87 o 
  -4   8   4       30.80       30.38      1.78 o 
  -3   8   4        4.19        4.23      1.18 o 
  -2   8   4       18.84       18.18      1.45 o 
  -1   8   4       84.24       87.69      3.36 o 
   0   8   4       33.35       29.03      1.96 o 
   1   8   4       49.59       56.97      3.66 o 
   2   8   4        0.40        1.20      1.71 o 
   3   8   4       24.92       24.94      1.23 o 
   4   8   4       15.86       14.96      3.28 o 
   5   8   4        2.74        1.12      3.63 o 
   6   8   4        4.87        3.55      3.23 o 
  -6   9   4       11.60       10.44      2.98 o 
  -5   9   4       29.63       29.60      2.29 o 
  -4   9   4        2.66        2.85      1.33 o 
  -3   9   4        5.66        3.90      1.34 o 
  -2   9   4       28.63       28.37      1.87 o 
  -1   9   4       26.54       23.86      2.06 o 
   0   9   4        0.30        1.22      1.84 o 
   1   9   4       31.03       34.94      2.62 o 
   2   9   4       62.89       58.26      3.37 o 
   3   9   4        7.34        9.23      1.17 o 
   4   9   4       17.25       12.51      3.49 o 
   5   9   4        4.13        6.06      4.21 o 
   6   9   4        0.03        0.76      4.47 o 
  -6  10   4        5.62        1.52      2.92 o 
  -5  10   4        8.85        7.84      2.68 o 
  -4  10   4        4.12        2.81      1.49 o 
  -3  10   4        8.24        5.45      1.51 o 
  -2  10   4       14.01       15.24      1.69 o 
  -1  10   4       29.66       30.63      2.78 o 
   0  10   4       34.73       31.47      2.56 o 
   1  10   4       11.20        9.38      2.45 o 
   2  10   4      255.54      276.68      9.69 o 
   3  10   4        0.19       -0.58      1.69 o 
   4  10   4        2.78        2.75      0.91 o 
   5  10   4        6.49        5.66      4.74 o 
  -6  11   4        0.90       -1.45      3.36 o 
  -5  11   4        4.82        7.68      2.76 o 
  -4  11   4        0.47        0.37      1.65 o 
  -3  11   4       43.95       41.68      2.60 o 
  -2  11   4        4.58        4.39      1.81 o 
  -1  11   4       17.79       18.12      2.69 o 
   0  11   4       38.64       40.27      3.28 o 
   1  11   4       28.05       31.59      3.02 o 
   2  11   4        1.07        1.49      2.69 o 
   3  11   4        7.41        4.53      2.00 o 
   4  11   4        1.61        2.73      2.18 o 
   5  11   4        5.85        6.46      4.34 o 
  -5  12   4        1.39        8.00      3.66 o 
  -4  12   4       12.76        8.51      1.89 o 
  -3  12   4       14.16       13.37      2.13 o 
  -2  12   4        4.82        1.87      2.02 o 
  -1  12   4       12.38       11.16      2.43 o 
   0  12   4        1.92        0.59      2.82 o 
   1  12   4       21.61       23.24      2.74 o 
   2  12   4        7.73        5.83      2.96 o 
   3  12   4       13.74       15.50      3.06 o 
   4  12   4        6.62        3.41      3.29 o 
   5  12   4        1.22        0.85      3.62 o 
  -5  13   4        1.24        2.64      4.06 o 
  -4  13   4        2.09        0.04      2.63 o 
  -3  13   4       11.88       10.37      2.17 o 
  -2  13   4       15.89       15.50      2.77 o 
  -1  13   4        5.39        5.24      2.35 o 
   0  13   4        8.96       12.54      3.19 o 
   1  13   4        3.65        2.98      2.82 o 
   2  13   4       12.98       13.23      3.82 o 
   3  13   4        1.94        0.40      3.45 o 
   4  13   4        2.91        1.93      4.33 o 
   5  13   4        0.05       -0.80      5.84 o 
  -5  14   4        2.45        5.64      3.75 o 
  -4  14   4        0.60        0.75      2.74 o 
  -3  14   4       20.90       17.55      2.85 o 
  -2  14   4        4.39        6.47      3.00 o 
  -1  14   4        0.94        0.70      3.10 o 
   0  14   4        4.08        2.86      4.02 o 
   1  14   4        0.72       -0.01      3.50 o 
   2  14   4       61.32       79.18      5.52 o 
   3  14   4        0.03       -1.22      3.78 o 
   4  14   4        1.44       -0.99      4.67 o 
  -4  15   4        1.35       -1.58      4.21 o 
  -3  15   4       16.18       13.18      3.64 o 
  -2  15   4        2.87        2.34      3.41 o 
  -1  15   4        1.76        1.88      3.60 o 
   0  15   4       16.13       14.44      3.98 o 
   1  15   4        3.59        3.22      3.19 o 
   2  15   4        1.89        1.26      3.64 o 
   3  15   4        0.35       -1.51      3.84 o 
   4  15   4        0.37        3.04      5.44 o 
  -4  16   4       14.12       12.34      5.44 o 
  -3  16   4        3.86        3.28      3.25 o 
  -2  16   4        1.07       -1.80      3.53 o 
  -1  16   4        0.52       -0.42      3.83 o 
   0  16   4        3.52        4.64      3.72 o 
   1  16   4        2.80        3.58      5.29 o 
   2  16   4        2.64        5.20      4.32 o 
   3  16   4        4.66        5.19      4.55 o 
  -3  17   4        3.17        3.72      5.49 o 
  -2  17   4        2.69        8.86      6.68 o 
  -1  17   4        0.12        1.18      4.62 o 
   0  17   4        2.85        2.73      5.93 o 
   1  17   4        0.41        3.85      5.77 o 
   2  17   4        0.67        3.35      5.34 o 
   3  17   4        0.30       -0.72      6.83 o 
  -2  18   4        3.72        4.84      6.49 o 
  -1  18   4        0.69        4.92      7.04 o 
   0  18   4        0.05       -2.87      5.37 o 
   1  18   4        0.04        3.02      6.09 o 
   2  18   4        3.52        1.20      4.82 o 
  -7   0   5        1.54        2.65      3.31 o 
  -6   0   5        8.21        8.63      2.49 o 
  -5   0   5       18.69       20.12      2.40 o 
  -4   0   5       86.10       94.58      5.51 o 
  -3   0   5       16.36       16.54      1.33 o 
  -2   0   5      738.20      782.86     14.11 o 
  -1   0   5      310.33      322.99      6.18 o 
   0   0   5       96.97       91.15      2.08 o 
   1   0   5       85.06       90.43      2.45 o 
   2   0   5        3.10        4.20      0.84 o 
   3   0   5      282.07      298.60     10.40 o 
   4   0   5        0.17       -0.45      0.89 o 
   5   0   5       29.13       21.92      1.97 o 
   6   0   5        4.67        7.28      6.67 o 
  -7   1   5        0.51        0.78      2.39 o 
  -6   1   5        7.76        6.74      1.78 o 
  -5   1   5       22.44       20.21      1.98 o 
  -4   1   5       49.49       47.49      1.96 o 
  -3   1   5      142.29      156.91      3.15 o 
  -2   1   5      277.80      320.39      4.64 o 
  -1   1   5     1719.59     1750.04     19.23 o 
   0   1   5       78.89       77.39      1.41 o 
   1   1   5      141.46      151.52      2.59 o 
   2   1   5       43.42       43.68      1.18 o 
   3   1   5       28.50       28.00      1.05 o 
   4   1   5       83.19       76.21      1.94 o 
   5   1   5        7.72        5.99      1.11 o 
   6   1   5        8.80        9.47      3.85 o 
  -7   2   5        0.27       -0.83      2.46 o 
  -6   2   5       10.44        9.78      2.16 o 
  -5   2   5       38.01       35.19      2.35 o 
  -4   2   5       10.11       10.13      1.08 o 
  -3   2   5      194.23      216.69      4.31 o 
  -2   2   5       24.20       23.44      1.23 o 
  -1   2   5      138.77      145.60      2.60 o 
   0   2   5       26.82       26.71      0.83 o 
   1   2   5      374.70      373.34      5.28 o 
   2   2   5       30.60       29.56      1.12 o 
   3   2   5        0.39        1.08      1.30 o 
   4   2   5       18.50       19.70      1.94 o 
   5   2   5        1.63        0.63      1.63 o 
   6   2   5        0.85        0.30      4.04 o 
  -7   3   5        0.56        1.04      2.42 o 
  -6   3   5       16.85       15.26      2.28 o 
  -5   3   5       10.61        8.45      1.51 o 
  -4   3   5       45.72       41.72      1.81 o 
  -3   3   5      104.61      115.34      2.65 o 
  -2   3   5      108.85      115.03      2.73 o 
  -1   3   5      886.99      897.94     12.41 o 
   0   3   5      107.22      115.11      2.69 o 
   1   3   5       61.08       53.29      1.63 o 
   2   3   5       31.42       39.27      1.77 o 
   3   3   5       11.95       13.09      2.27 o 
   4   3   5       68.60       66.04      4.03 o 
   5   3   5       12.04        8.23      2.15 o 
   6   3   5        3.97        4.74      2.55 o 
  -7   4   5        3.42        2.78      3.82 o 
  -6   4   5        2.64        2.58      1.87 o 
  -5   4   5       18.13       20.18      1.68 o 
  -4   4   5       71.97       74.84      2.37 o 
  -3   4   5        2.11        2.84      0.92 o 
  -2   4   5      206.96      190.03      4.33 o 
  -1   4   5      133.46      121.02      2.62 o 
   0   4   5       60.69       60.32      1.89 o 
   1   4   5       69.87       67.24      2.18 o 
   2   4   5       11.25        9.99      1.17 o 
   3   4   5      115.84      124.67      5.17 o 
   4   4   5        5.77        8.15      2.85 o 
   5   4   5       23.92       24.64      2.97 o 
   6   4   5        4.14        4.33      3.99 o 
  -7   5   5        3.85        2.26      3.58 o 
  -6   5   5        4.59        4.16      1.87 o 
  -5   5   5       33.84       29.39      1.88 o 
  -4   5   5        6.16        6.90      1.27 o 
  -3   5   5       49.04       45.37      1.77 o 
  -2   5   5       82.25       77.96      2.14 o 
  -1   5   5       97.28       97.52      2.41 o 
   0   5   5       23.87       22.08      1.36 o 
   1   5   5      322.75      318.12      6.50 o 
   2   5   5       39.62       34.50      1.80 o 
   3   5   5        2.43        2.14      1.65 o 
   4   5   5       32.58       25.64      3.30 o 
   5   5   5       13.32        9.84      3.44 o 
   6   5   5        2.16        1.37      3.27 o 
  -6   6   5       10.10       11.71      2.22 o 
  -5   6   5       18.58       18.78      1.71 o 
  -4   6   5        6.45        6.35      1.42 o 
  -3   6   5       67.39       66.59      2.36 o 
  -2   6   5       31.47       33.27      1.62 o 
  -1   6   5      108.79      108.65      3.07 o 
   0   6   5       33.35       30.79      1.90 o 
   1   6   5      186.75      191.15      4.50 o 
   2   6   5       33.21       31.11      1.49 o 
   3   6   5        3.69        3.33      1.65 o 
   4   6   5        1.17        0.99      2.24 o 
   5   6   5        3.71        3.50      2.49 o 
   6   6   5        0.13        0.08      4.03 o 
  -6   7   5       12.42       10.63      2.86 o 
  -5   7   5        9.44        8.37      1.89 o 
  -4   7   5       21.51       21.37      1.75 o 
  -3   7   5       54.86       54.04      2.02 o 
  -2   7   5        0.14        0.18      0.95 o 
  -1   7   5       19.58       15.78      1.56 o 
   0   7   5      190.83      175.53      4.76 o 
   1   7   5       77.72       79.21      3.76 o 
   2   7   5        6.10        5.74      1.20 o 
   3   7   5        9.59       10.69      0.98 o 
   4   7   5       21.00       19.92      3.60 o 
   5   7   5        7.34        9.86      3.35 o 
   6   7   5        1.79        3.90      4.82 o 
  -6   8   5        1.68       -1.62      3.04 o 
  -5   8   5       11.91       12.32      2.17 o 
  -4   8   5       45.51       43.58      2.43 o 
  -3   8   5        1.85        1.54      1.16 o 
  -2   8   5       12.84       10.10      1.29 o 
  -1   8   5       32.47       36.01      2.07 o 
   0   8   5        8.97        7.90      1.78 o 
   1   8   5        5.12        6.66      2.21 o 
   2   8   5       11.05        9.01      1.60 o 
   3   8   5        6.04        6.26      1.27 o 
   4   8   5        5.21        2.71      3.23 o 
   5   8   5        6.49        6.74      4.20 o 
   6   8   5        1.19       -0.21      5.44 o 
  -6   9   5        0.84       -0.54      4.52 o 
  -5   9   5        7.44        8.51      2.49 o 
  -4   9   5       10.98        8.22      1.51 o 
  -3   9   5       54.83       55.47      2.60 o 
  -2   9   5        7.58        8.23      1.28 o 
  -1   9   5        9.58       12.20      1.81 o 
   0   9   5       65.96       74.39      3.11 o 
   1   9   5       19.42       17.04      2.35 o 
   2   9   5       42.23       41.97      3.24 o 
   3   9   5        8.07        8.01      1.64 o 
   4   9   5        7.04        6.08      3.72 o 
   5   9   5        4.11        5.00      4.09 o 
  -6  10   5        5.14        2.92      4.18 o 
  -5  10   5        2.20        3.43      2.31 o 
  -4  10   5        2.69        0.57      1.61 o 
  -3  10   5       22.91       19.81      1.83 o 
  -2  10   5       21.19       21.50      2.28 o 
  -1  10   5       31.61       31.99      2.24 o 
   0  10   5       22.59       24.75      2.49 o 
   1  10   5       17.10       16.97      2.17 o 
   2  10   5       76.09       74.90      4.55 o 
   3  10   5        5.48        4.33      1.03 o 
   4  10   5        6.01        3.84      3.99 o 
   5  10   5        1.12        0.08      4.33 o 
  -5  11   5        4.34        3.00      3.04 o 
  -4  11   5        4.93        3.97      1.90 o 
  -3  11   5       10.67        9.20      1.57 o 
  -2  11   5       13.57       15.47      2.20 o 
  -1  11   5        9.67        9.08      2.24 o 
   0  11   5       13.95       16.47      2.80 o 
   1  11   5       20.11       18.77      2.47 o 
   2  11   5       15.81       17.14      3.04 o 
   3  11   5        6.09        6.78      2.62 o 
   4  11   5        3.32        5.14      4.03 o 
   5  11   5        1.37        0.78      4.84 o 
  -5  12   5        3.10        3.08      5.55 o 
  -4  12   5       21.38       17.94      2.68 o 
  -3  12   5        3.13        1.51      1.87 o 
  -2  12   5       20.88       17.06      2.44 o 
  -1  12   5        7.87        7.09      2.12 o 
   0  12   5       10.04        8.08      2.55 o 
   1  12   5        2.28        3.39      2.61 o 
   2  12   5        9.50        6.66      3.34 o 
   3  12   5       13.81       13.06      3.18 o 
   4  12   5        0.03       -5.00      5.32 o 
   5  12   5        3.79        5.31      5.38 o 
  -5  13   5        2.10        2.40      4.65 o 
  -4  13   5        6.12        8.16      4.70 o 
  -3  13   5       16.18       15.93      2.53 o 
  -2  13   5        7.54        5.19      2.78 o 
  -1  13   5        3.63        3.24      2.38 o 
   0  13   5       35.37       42.66      3.67 o 
   1  13   5        0.99        3.01      3.75 o 
   2  13   5        8.00        6.37      4.08 o 
   3  13   5        3.24        1.03      3.17 o 
   4  13   5        1.19        2.36      4.39 o 
  -4  14   5        0.06       -1.36      4.33 o 
  -3  14   5        8.24        4.90      2.83 o 
  -2  14   5        1.11       -0.71      3.47 o 
  -1  14   5        0.42       -0.06      2.98 o 
   0  14   5       12.06       14.03      3.99 o 
   1  14   5        2.34        1.54      2.93 o 
   2  14   5       17.17       13.98      5.58 o 
   3  14   5        0.48        1.75      3.28 o 
   4  14   5        4.46        4.48      4.88 o 
  -4  15   5        1.53        2.14      5.06 o 
  -3  15   5       11.50        9.71      3.04 o 
  -2  15   5        1.14        3.09      3.41 o 
  -1  15   5        7.36        4.79      3.75 o 
   0  15   5        2.86        1.23      3.44 o 
   1  15   5        3.47        3.28      4.67 o 
   2  15   5        3.90        6.40      4.09 o 
   3  15   5        0.73       -0.74      3.42 o 
  -3  16   5        0.03       -0.89      6.72 o 
  -2  16   5        1.00        1.99      3.87 o 
  -1  16   5        1.87        2.12      3.87 o 
   0  16   5        4.85        5.47      3.89 o 
   1  16   5        0.75        2.48      4.20 o 
   2  16   5        1.98       10.02      4.94 o 
   3  16   5        4.22        0.17      6.14 o 
  -3  17   5        0.92       -1.23      8.17 o 
  -2  17   5        2.71        3.56      7.40 o 
  -1  17   5        0.17       -3.13      6.14 o 
   0  17   5        6.59        8.41      4.80 o 
   1  17   5        0.35        1.71      5.02 o 
   2  17   5        0.23       -3.91      4.98 o 
  -1  18   5        0.81        0.24      6.32 o 
   0  18   5        1.11        2.82      5.17 o 
   1  18   5        1.77       -5.76      6.87 o 
  -7   0   6        0.40        2.92      5.19 o 
  -6   0   6        1.31        1.54      2.36 o 
  -5   0   6       21.13       21.37      2.75 o 
  -4   0   6        5.68        6.61      1.54 o 
  -3   0   6        0.77        0.48      1.10 o 
  -2   0   6        6.54        5.57      0.89 o 
  -1   0   6       46.36       44.40      1.55 o 
   0   0   6      136.45      155.61      3.43 o 
   1   0   6        0.35       -0.20      0.77 o 
   2   0   6        0.27        0.28      0.88 o 
   3   0   6        0.01        0.94      0.98 o 
   4   0   6       89.63       88.26      3.17 o 
   5   0   6       15.48       14.84      1.10 o 
   6   0   6        0.36        1.75      5.81 o 
  -7   1   6        2.11        1.43      3.95 o 
  -6   1   6       28.47       29.81      2.55 o 
  -5   1   6       26.64       21.80      1.97 o 
  -4   1   6        9.65        8.59      1.01 o 
  -3   1   6       52.36       55.97      1.53 o 
  -2   1   6       34.35       33.73      1.26 o 
  -1   1   6      303.50      308.67      4.21 o 
   0   1   6       64.21       63.99      1.36 o 
   1   1   6       11.46       12.13      0.72 o 
   2   1   6       64.57       58.48      1.51 o 
   3   1   6       51.90       54.00      1.66 o 
   4   1   6      106.21      109.29      4.74 o 
   5   1   6       10.21        7.78      1.14 o 
   6   1   6        0.33        1.20      3.84 o 
  -7   2   6        0.36        0.31      2.73 o 
  -6   2   6       42.40       42.56      3.19 o 
  -5   2   6        8.30        7.68      1.48 o 
  -4   2   6       13.66       13.64      1.15 o 
  -3   2   6      207.42      204.16      4.70 o 
  -2   2   6       33.36       33.94      1.33 o 
  -1   2   6      348.26      358.94      5.01 o 
   0   2   6       11.74       12.11      0.76 o 
   1   2   6      238.24      249.13      3.80 o 
   2   2   6       13.26       13.45      0.80 o 
   3   2   6       45.77       43.55      2.59 o 
   4   2   6       27.36       28.58      2.50 o 
   5   2   6        0.89        2.20      1.90 o 
   6   2   6        0.18       -0.66      3.87 o 
  -7   3   6        0.45        1.69      3.07 o 
  -6   3   6       14.28       13.43      2.30 o 
  -5   3   6       22.76       21.13      1.65 o 
  -4   3   6      118.36      120.25      3.13 o 
  -3   3   6       59.88       65.77      2.24 o 
  -2   3   6      118.54      113.02      2.55 o 
  -1   3   6      274.77      269.98      4.78 o 
   0   3   6       63.82       61.09      1.70 o 
   1   3   6        3.56        4.31      0.79 o 
   2   3   6       32.60       29.41      1.50 o 
   3   3   6       13.91       11.59      1.72 o 
   4   3   6      114.50      114.52      5.71 o 
   5   3   6        5.61        7.50      2.41 o 
   6   3   6        0.20        0.44      4.50 o 
  -6   4   6        0.80        1.01      1.85 o 
  -5   4   6        2.86        2.95      1.39 o 
  -4   4   6      102.18      103.21      2.82 o 
  -3   4   6       41.54       40.97      1.99 o 
  -2   4   6      141.93      140.59      3.50 o 
  -1   4   6       42.34       41.74      1.34 o 
   0   4   6      298.96      300.02      6.04 o 
   1   4   6        3.78        2.44      0.88 o 
   2   4   6        7.93        6.11      1.08 o 
   3   4   6        3.61        5.56      1.98 o 
   4   4   6       42.44       43.92      3.27 o 
   5   4   6        6.41        5.01      2.58 o 
   6   4   6        0.32       -0.98      4.05 o 
  -6   5   6       10.88        8.73      2.75 o 
  -5   5   6       19.54       19.68      1.69 o 
  -4   5   6      106.71      100.11      2.94 o 
  -3   5   6      189.58      195.72      5.42 o 
  -2   5   6       13.89       14.51      1.47 o 
  -1   5   6      118.68      117.11      2.75 o 
   0   5   6       48.01       47.78      1.89 o 
   1   5   6        1.87        2.73      0.95 o 
   2   5   6        4.01        4.67      1.20 o 
   3   5   6       18.14       18.92      1.20 o 
   4   5   6       63.39       65.16      4.90 o 
   5   5   6        5.05        3.97      2.42 o 
   6   5   6        0.18        0.02      4.04 o 
  -6   6   6        4.22        2.00      3.82 o 
  -5   6   6        0.92        0.25      1.82 o 
  -4   6   6        1.30        0.52      1.47 o 
  -3   6   6      186.28      190.09      5.62 o 
  -2   6   6       40.97       38.26      1.41 o 
  -1   6   6       21.48       24.46      1.42 o 
   0   6   6       16.26       17.06      1.51 o 
   1   6   6       43.03       40.50      1.95 o 
   2   6   6        6.72        9.05      1.03 o 
   3   6   6       13.54       13.96      1.26 o 
   4   6   6       17.63       19.47      3.66 o 
   5   6   6        0.18        0.30      2.78 o 
   6   6   6        0.52        1.25      4.56 o 
  -6   7   6        2.86        2.32      3.67 o 
  -5   7   6       12.41       10.55      2.06 o 
  -4   7   6      100.70       95.94      3.30 o 
  -3   7   6       42.61       38.02      2.67 o 
  -2   7   6      120.42      121.30      3.10 o 
  -1   7   6       51.55       54.24      2.13 o 
   0   7   6       48.49       53.31      2.56 o 
   1   7   6        8.36        6.97      1.33 o 
   2   7   6       10.31        8.32      1.20 o 
   3   7   6        3.04        1.87      1.06 o 
   4   7   6       12.60       10.90      3.61 o 
   5   7   6        1.52        4.56      3.69 o 
  -6   8   6        0.13        1.77      3.91 o 
  -5   8   6       17.15       13.66      2.43 o 
  -4   8   6       55.21       50.40      2.64 o 
  -3   8   6       11.36       15.03      1.45 o 
  -2   8   6      188.42      187.84      4.94 o 
  -1   8   6       18.30       13.15      1.53 o 
   0   8   6       76.02       75.41      2.96 o 
   1   8   6       17.42       21.04      1.93 o 
   2   8   6       25.39       28.89      1.77 o 
   3   8   6        9.51        8.68      1.32 o 
   4   8   6        5.05        4.39      2.90 o 
   5   8   6        4.45        2.74      3.78 o 
  -6   9   6        0.49        1.10      4.29 o 
  -5   9   6        2.47        3.42      2.70 o 
  -4   9   6       50.15       50.72      3.07 o 
  -3   9   6       52.78       52.21      2.63 o 
  -2   9   6        5.73        3.88      1.31 o 
  -1   9   6        4.21        5.03      1.50 o 
   0   9   6       74.77       70.52      2.97 o 
   1   9   6        3.59        3.01      2.16 o 
   2   9   6        1.91        2.71      1.38 o 
   3   9   6        8.26        7.40      2.24 o 
   4   9   6        3.72        5.19      4.20 o 
   5   9   6        5.00        3.26      4.58 o 
  -5  10   6        0.96        1.84      3.87 o 
  -4  10   6        7.26        7.23      2.50 o 
  -3  10   6       55.76       57.38      3.11 o 
  -2  10   6       16.55       19.33      1.86 o 
  -1  10   6       13.00       12.74      1.81 o 
   0  10   6        1.15        0.57      2.14 o 
   1  10   6        7.11        4.01      2.09 o 
   2  10   6        9.09        7.50      2.32 o 
   3  10   6        3.66        6.20      2.37 o 
   4  10   6        3.62        2.41      3.92 o 
   5  10   6        0.16       -1.11      4.22 o 
  -5  11   6        1.52        3.90      4.07 o 
  -4  11   6        5.39        4.55      1.80 o 
  -3  11   6        9.11       10.02      1.93 o 
  -2  11   6       36.56       38.24      2.50 o 
  -1  11   6       25.84       21.26      2.59 o 
   0  11   6       19.62       23.56      2.70 o 
   1  11   6        5.18        4.83      2.05 o 
   2  11   6        2.27        1.72      3.62 o 
   3  11   6        3.87        4.56      1.52 o 
   4  11   6        3.57        1.83      4.45 o 
   5  11   6        0.99       -0.52      4.57 o 
  -5  12   6        5.67        4.82      4.03 o 
  -4  12   6        8.92        5.04      3.36 o 
  -3  12   6        4.87        1.21      2.39 o 
  -2  12   6       33.33       33.03      2.77 o 
  -1  12   6        3.67        4.15      2.27 o 
   0  12   6       15.98       18.63      3.14 o 
   1  12   6        0.40        0.34      3.35 o 
   2  12   6       12.13       12.45      3.78 o 
   3  12   6        7.45        4.87      3.22 o 
   4  12   6        0.41        2.33      4.70 o 
  -4  13   6        5.44        5.76      3.77 o 
  -3  13   6        0.04        0.58      2.28 o 
  -2  13   6        3.88        3.79      2.95 o 
  -1  13   6        2.92        6.49      3.01 o 
   0  13   6       49.37       50.27      4.35 o 
   1  13   6        1.41        0.34      3.62 o 
   2  13   6        3.42        4.22      5.02 o 
   3  13   6        1.77        3.16      3.26 o 
   4  13   6        0.22       -0.91      4.95 o 
  -4  14   6        1.97       -2.49      6.44 o 
  -3  14   6        1.30       -3.04      6.02 o 
  -2  14   6        3.68        4.17      2.81 o 
  -1  14   6        0.24       -0.60      3.25 o 
   0  14   6        3.30        3.11      4.00 o 
   1  14   6        1.08        0.49      3.40 o 
   2  14   6        1.64        3.00      5.23 o 
   3  14   6        0.37       -4.29      4.86 o 
  -4  15   6        2.22        1.80      5.96 o 
  -3  15   6        2.88        2.74      5.06 o 
  -2  15   6        2.59        1.96      3.58 o 
  -1  15   6       11.92        8.77      3.72 o 
   0  15   6        4.78        6.60      4.52 o 
   1  15   6        0.99        4.57      5.53 o 
   2  15   6        0.56        1.69      4.72 o 
   3  15   6        1.61        0.68      5.74 o 
  -3  16   6        2.44       -0.58      6.88 o 
  -2  16   6        0.26       -2.23      6.76 o 
  -1  16   6        1.18        0.92      4.07 o 
   0  16   6        3.16        3.37      4.53 o 
   1  16   6        0.86       -3.14      5.48 o 
   2  16   6        2.58        0.46      5.80 o 
  -2  17   6        1.71       13.47      8.18 o 
  -1  17   6        0.08       -0.15      4.02 o 
   0  17   6        8.43        6.43      5.72 o 
   1  17   6        0.56       -0.69      5.13 o 
  -6   0   7       21.05       23.85      3.73 o 
  -5   0   7        0.96        0.59      1.61 o 
  -4   0   7        4.51        4.52      1.97 o 
  -3   0   7      166.42      162.60      4.52 o 
  -2   0   7        5.54        6.45      0.94 o 
  -1   0   7        5.92        7.35      0.95 o 
   0   0   7      105.06      110.72      3.10 o 
   1   0   7        4.37        4.02      1.03 o 
   2   0   7        3.21        2.98      1.09 o 
   3   0   7        1.17        2.68      1.20 o 
   4   0   7       56.82       59.55      2.48 o 
   5   0   7        0.39       -0.03      4.32 o 
   6   0   7        0.06       -2.98      7.39 o 
  -6   1   7       13.60       16.42      2.38 o 
  -5   1   7       16.46       14.57      1.68 o 
  -4   1   7       22.36       23.18      1.29 o 
  -3   1   7       16.77       16.50      1.35 o 
  -2   1   7        0.24        1.20      0.86 o 
  -1   1   7      262.46      278.01      4.25 o 
   0   1   7       39.72       41.40      1.16 o 
   1   1   7       37.44       35.58      1.20 o 
   2   1   7       61.26       63.14      1.66 o 
   3   1   7       51.92       52.64      1.77 o 
   4   1   7       24.15       24.83      1.76 o 
   5   1   7        0.30        1.44      2.98 o 
   6   1   7        1.76        2.80      4.62 o 
  -6   2   7       17.67       15.11      4.15 o 
  -5   2   7        0.32        0.50      1.08 o 
  -4   2   7        4.91        5.01      1.74 o 
  -3   2   7       10.83       12.03      1.41 o 
  -2   2   7       33.42       37.57      1.39 o 
  -1   2   7      395.10      409.32      5.69 o 
   0   2   7       30.13       33.37      1.08 o 
   1   2   7       62.44       55.54      1.46 o 
   2   2   7        1.51        0.98      0.72 o 
   3   2   7       13.61       16.50      1.48 o 
   4   2   7       10.97       12.69      2.07 o 
   5   2   7        0.14       -1.25      3.60 o 
   6   2   7        4.02        3.01      3.63 o 
  -6   3   7        8.90        7.63      3.90 o 
  -5   3   7        9.74        8.35      1.19 o 
  -4   3   7       61.67       57.63      2.58 o 
  -3   3   7       24.55       26.33      1.75 o 
  -2   3   7       64.13       60.05      1.94 o 
  -1   3   7      133.08      127.62      2.74 o 
   0   3   7       26.54       30.83      1.25 o 
   1   3   7       60.59       63.58      1.89 o 
   2   3   7       26.42       29.76      1.51 o 
   3   3   7       33.75       31.24      1.92 o 
   4   3   7       15.33       14.71      2.05 o 
   5   3   7        1.97        4.15      2.56 o 
   6   3   7        1.61       -0.36      3.79 o 
  -6   4   7        5.62        6.35      3.86 o 
  -5   4   7        9.12        9.65      1.08 o 
  -4   4   7        8.97       10.37      1.84 o 
  -3   4   7      147.19      148.17      4.08 o 
  -2   4   7       24.79       21.39      1.41 o 
  -1   4   7       27.88       28.79      1.26 o 
   0   4   7       51.29       53.26      1.81 o 
   1   4   7        1.77        2.49      0.93 o 
   2   4   7       28.49       28.87      1.69 o 
   3   4   7        6.86        8.82      1.26 o 
   4   4   7       22.97       23.36      2.63 o 
   5   4   7        1.78        0.86      3.09 o 
   6   4   7        0.15       -1.54      4.51 o 
  -6   5   7        1.36        0.03      2.99 o 
  -5   5   7       21.94       17.52      2.55 o 
  -4   5   7       37.71       36.22      2.38 o 
  -3   5   7      100.54      101.12      3.83 o 
  -2   5   7       44.63       46.04      2.06 o 
  -1   5   7       17.06       15.68      0.93 o 
   0   5   7       46.66       50.85      1.95 o 
   1   5   7        8.98        7.59      1.13 o 
   2   5   7       23.44       24.02      1.82 o 
   3   5   7       42.98       41.52      2.09 o 
   4   5   7       12.40        8.84      2.61 o 
   5   5   7        4.60        2.06      2.57 o 
  -6   6   7        5.27        4.36      3.74 o 
  -5   6   7        2.58        4.26      3.26 o 
  -4   6   7       11.19        7.83      2.16 o 
  -3   6   7       12.24        8.97      1.78 o 
  -2   6   7       87.41       93.68      3.23 o 
  -1   6   7       61.58       57.45      2.01 o 
   0   6   7       18.18       14.96      1.53 o 
   1   6   7       34.60       32.44      1.79 o 
   2   6   7        4.92        7.83      1.07 o 
   3   6   7        0.06       -0.43      1.21 o 
   4   6   7        7.31        7.12      3.17 o 
   5   6   7        1.15       -0.21      2.81 o 
  -6   7   7        2.01        5.36      4.33 o 
  -5   7   7        1.32        1.33      3.19 o 
  -4   7   7       95.51       88.83      4.97 o 
  -3   7   7       44.16       46.25      2.92 o 
  -2   7   7      150.37      152.67      3.56 o 
  -1   7   7       18.79       17.51      1.49 o 
   0   7   7        3.24        1.42      1.48 o 
   1   7   7       24.01       27.52      1.85 o 
   2   7   7        5.77        8.23      1.28 o 
   3   7   7       24.04       25.44      1.88 o 
   4   7   7        0.63        1.11      3.79 o 
   5   7   7        1.31        0.36      3.18 o 
  -6   8   7        0.73        2.40      4.92 o 
  -5   8   7       10.56       10.04      3.59 o 
  -4   8   7        5.54        0.55      2.68 o 
  -3   8   7       37.55       37.01      2.87 o 
  -2   8   7       35.13       38.53      1.63 o 
  -1   8   7       40.47       38.40      1.94 o 
   0   8   7       44.24       44.17      2.28 o 
   1   8   7        3.48        2.29      1.61 o 
   2   8   7        0.36        0.26      1.32 o 
   3   8   7        0.37       -0.83      1.38 o 
   4   8   7       11.33       14.02      4.39 o 
   5   8   7        3.07        5.61      4.14 o 
  -5   9   7        9.19        9.19      4.20 o 
  -4   9   7       19.27       17.64      3.68 o 
  -3   9   7       29.22       30.07      2.62 o 
  -2   9   7        5.42        2.80      1.16 o 
  -1   9   7        9.17       10.11      1.67 o 
   0   9   7       37.58       40.47      2.27 o 
   1   9   7        0.22        0.28      1.86 o 
   2   9   7        1.88        2.17      1.44 o 
   3   9   7       12.68        8.81      2.12 o 
   4   9   7        2.79        4.08      2.79 o 
   5   9   7        5.15        7.58      3.71 o 
  -5  10   7        1.07       -1.97      3.96 o 
  -4  10   7        1.35       -0.65      3.22 o 
  -3  10   7        6.30        4.72      1.50 o 
  -2  10   7       35.56       33.68      2.21 o 
  -1  10   7        5.43        5.70      1.88 o 
   0  10   7       14.23        9.36      2.12 o 
   1  10   7        1.39        2.05      2.15 o 
   2  10   7        0.91        0.83      2.00 o 
   3  10   7        0.29        0.27      2.22 o 
   4  10   7        0.38        0.46      4.12 o 
  -5  11   7        0.09       -0.86      4.09 o 
  -4  11   7        8.72        8.48      4.28 o 
  -3  11   7        2.75        2.48      1.62 o 
  -2  11   7       61.42       64.32      3.62 o 
  -1  11   7       34.35       36.37      2.75 o 
   0  11   7       14.87       15.89      2.28 o 
   1  11   7        1.59        2.21      1.90 o 
   2  11   7        0.42       -0.05      2.19 o 
   3  11   7       11.42       11.27      4.36 o 
   4  11   7        0.63        4.88      4.05 o 
  -5  12   7        2.08        0.32      4.64 o 
  -4  12   7        0.96        0.65      4.17 o 
  -3  12   7        1.29       -2.34      4.24 o 
  -2  12   7        5.12        3.80      2.05 o 
  -1  12   7        9.99        9.37      2.52 o 
   0  12   7        3.70        3.22      2.95 o 
   1  12   7        1.64       -0.52      2.59 o 
   2  12   7        4.14        2.61      2.83 o 
   3  12   7        2.30        5.56      4.51 o 
   4  12   7        1.58       -3.22      4.49 o 
  -4  13   7        3.19        0.93      5.80 o 
  -3  13   7        3.16       -0.91      3.66 o 
  -2  13   7        0.05        0.32      2.66 o 
  -1  13   7        3.66        3.91      2.79 o 
   0  13   7       24.78       22.80      3.98 o 
   1  13   7        3.11        1.81      4.14 o 
   2  13   7        0.98       -1.84      2.87 o 
   3  13   7        0.89        6.33      5.89 o 
  -4  14   7        0.06        1.67      4.00 o 
  -3  14   7        0.13        2.28      6.91 o 
  -2  14   7        1.81       -0.39      5.99 o 
  -1  14   7        0.12       -1.45      3.04 o 
   0  14   7        7.20        5.83      3.26 o 
   1  14   7        0.92       -0.07      4.00 o 
   2  14   7        0.13       -1.43      4.39 o 
   3  14   7        0.40       -3.64      5.43 o 
  -3  15   7        1.67       -0.86      5.45 o 
  -2  15   7        4.48        5.64      8.96 o 
  -1  15   7        9.82        9.25      3.72 o 
   0  15   7        2.17        0.44      3.73 o 
   1  15   7        0.01        3.82      4.12 o 
   2  15   7        0.94        2.50      5.72 o 
  -2  16   7        1.16       -6.89      8.19 o 
  -1  16   7        2.07       -3.19      5.86 o 
   0  16   7        0.20        1.73      6.05 o 
   1  16   7        0.29        0.51      4.65 o 
  -1  17   7        0.22        0.32      4.79 o 
   0  17   7        4.63       10.06      6.17 o 
  -6   0   8        2.44        0.32      5.86 o 
  -5   0   8        3.13        2.44      1.64 o 
  -4   0   8        0.17        0.21      0.84 o 
  -3   0   8      236.22      224.24      6.07 o 
  -2   0   8        0.81        0.96      0.98 o 
  -1   0   8       57.83       57.90      2.18 o 
   0   0   8       11.56        9.62      1.26 o 
   1   0   8        3.51        4.24      1.26 o 
   2   0   8       99.98       96.99      3.38 o 
   3   0   8        7.31        7.83      1.32 o 
   4   0   8        0.53       -0.21      1.07 o 
   5   0   8        0.00       -3.22      5.21 o 
  -6   1   8        1.97        2.06      4.06 o 
  -5   1   8        2.11        1.32      1.01 o 
  -4   1   8       10.99       10.28      1.66 o 
  -3   1   8       35.70       37.86      1.95 o 
  -2   1   8       12.45       10.77      0.95 o 
  -1   1   8      104.75      106.58      2.08 o 
   0   1   8        9.10       10.27      0.83 o 
   1   1   8       24.56       27.41      1.16 o 
   2   1   8       44.84       47.21      1.57 o 
   3   1   8       36.64       34.98      1.39 o 
   4   1   8        0.35        1.11      1.38 o 
   5   1   8        0.33        0.00      3.54 o 
  -6   2   8        1.29        0.32      3.22 o 
  -5   2   8        3.96        2.47      2.63 o 
  -4   2   8       28.82       28.38      2.16 o 
  -3   2   8       15.46       19.07      1.85 o 
  -2   2   8        4.11        6.42      1.01 o 
  -1   2   8       11.56       10.44      0.85 o 
   0   2   8        7.09        4.12      0.79 o 
   1   2   8       25.82       28.37      1.18 o 
   2   2   8        1.29        1.87      0.91 o 
   3   2   8       17.49       14.01      1.51 o 
   4   2   8        0.77        0.80      1.57 o 
   5   2   8        5.17        5.74      3.86 o 
  -6   3   8        2.39        2.24      4.39 o 
  -5   3   8       22.42       22.72      2.86 o 
  -4   3   8       18.38       15.20      2.05 o 
  -3   3   8       21.40       26.17      1.89 o 
  -2   3   8       15.86       16.35      1.37 o 
  -1   3   8      162.70      167.31      3.74 o 
   0   3   8        3.13        1.78      0.80 o 
   1   3   8       33.56       34.11      1.54 o 
   2   3   8       14.67       13.61      1.37 o 
   3   3   8       13.01       11.03      1.52 o 
   4   3   8        0.02       -0.25      1.40 o 
   5   3   8        0.42       -1.89      4.00 o 
  -6   4   8        0.75        0.12      4.39 o 
  -5   4   8        9.11       13.90      3.00 o 
  -4   4   8        8.97        8.43      2.25 o 
  -3   4   8      111.59      113.01      3.95 o 
  -2   4   8        0.03       -0.04      1.20 o 
  -1   4   8       27.98       29.59      1.39 o 
   0   4   8       11.99        7.89      1.11 o 
   1   4   8       10.96        9.94      1.18 o 
   2   4   8       23.94       22.29      1.56 o 
   3   4   8       14.34       14.73      1.99 o 
   4   4   8        8.05        6.91      2.21 o 
   5   4   8        0.69       -0.36      4.45 o 
  -6   5   8        1.65        3.43      4.26 o 
  -5   5   8        7.34        8.26      3.96 o 
  -4   5   8       29.42       24.59      3.06 o 
  -3   5   8       18.47       19.64      2.04 o 
  -2   5   8       21.75       22.85      1.89 o 
  -1   5   8       81.28       77.97      2.38 o 
   0   5   8       13.71       11.80      1.25 o 
   1   5   8       15.09       13.73      1.27 o 
   2   5   8        3.96        5.07      1.40 o 
   3   5   8       21.16       19.54      1.83 o 
   4   5   8        0.51       -0.69      2.24 o 
   5   5   8        0.99        1.93      4.04 o 
  -6   6   8        0.19        3.05      4.27 o 
  -5   6   8        0.74        0.38      3.59 o 
  -4   6   8        6.95        7.66      3.19 o 
  -3   6   8        2.54        1.79      1.77 o 
  -2   6   8       55.94       54.90      2.60 o 
  -1   6   8       17.87       16.16      1.24 o 
   0   6   8        8.99        8.70      1.41 o 
   1   6   8        9.20        6.99      1.34 o 
   2   6   8        3.38        1.85      1.80 o 
   3   6   8        1.50       -0.21      1.42 o 
   4   6   8        1.15        1.16      2.85 o 
   5   6   8        2.47        1.07      3.84 o 
  -5   7   8        7.64        5.91      3.91 o 
  -4   7   8       21.08       19.73      3.56 o 
  -3   7   8       11.43        8.07      2.09 o 
  -2   7   8       33.72       33.78      2.37 o 
  -1   7   8      138.80      147.44      3.57 o 
   0   7   8       17.95       19.32      1.88 o 
   1   7   8        4.30        3.49      1.51 o 
   2   7   8        8.26        8.51      1.41 o 
   3   7   8       21.81       22.98      2.31 o 
   4   7   8        0.36        1.66      3.00 o 
   5   7   8        0.44        3.11      4.79 o 
  -5   8   8        0.06       -1.39      3.77 o 
  -4   8   8        0.31        1.23      3.06 o 
  -3   8   8        3.61        3.36      3.22 o 
  -2   8   8        9.83       11.44      1.94 o 
  -1   8   8       51.20       59.40      2.47 o 
   0   8   8       22.83       26.94      2.21 o 
   1   8   8        2.34        2.39      1.74 o 
   2   8   8        4.95        2.35      1.45 o 
   3   8   8        7.11        4.78      1.67 o 
   4   8   8        3.76        0.56      3.84 o 
  -5   9   8        1.11        2.78      4.62 o 
  -4   9   8        3.26        2.56      3.66 o 
  -3   9   8        2.93        2.36      2.92 o 
  -2   9   8       14.18       12.69      1.30 o 
  -1   9   8       13.56       13.74      1.77 o 
   0   9   8        9.30        8.08      1.80 o 
   1   9   8       11.85       10.46      2.05 o 
   2   9   8        3.33        1.14      1.62 o 
   3   9   8       11.02       12.35      3.93 o 
   4   9   8        0.38        2.85      4.38 o 
  -5  10   8        1.06        5.06      4.86 o 
  -4  10   8        0.70        2.12      4.20 o 
  -3  10   8        3.25        3.47      3.46 o 
  -2  10   8       39.89       40.66      2.65 o 
  -1  10   8        1.76        2.50      1.91 o 
   0  10   8       13.79       14.47      2.01 o 
   1  10   8        6.97        4.80      2.34 o 
   2  10   8        2.75        1.91      1.97 o 
   3  10   8        1.15       -0.58      3.72 o 
   4  10   8        0.32        1.17      2.87 o 
  -4  11   8        2.86        3.02      4.89 o 
  -3  11   8        6.91        4.82      3.84 o 
  -2  11   8       16.95       14.78      2.23 o 
  -1  11   8       14.52       12.48      2.34 o 
   0  11   8        1.02        0.17      2.03 o 
   1  11   8        2.02        0.51      2.37 o 
   2  11   8        0.08        0.01      2.27 o 
   3  11   8        5.02        5.45      4.24 o 
   4  11   8        0.24        1.50      3.17 o 
  -4  12   8        0.34       -2.36      4.82 o 
  -3  12   8        1.00        6.06      4.62 o 
  -2  12   8        1.97        4.55      3.38 o 
  -1  12   8       16.31       14.29      2.79 o 
   0  12   8        1.17       -0.02      2.62 o 
   1  12   8        4.00        5.00      2.61 o 
   2  12   8        0.21       -3.13      3.75 o 
   3  12   8        0.55        2.63      4.37 o 
  -4  13   8        0.65        0.04      5.00 o 
  -3  13   8        0.86        1.32      4.94 o 
  -2  13   8        1.33        0.99      4.18 o 
  -1  13   8        0.30       -1.26      2.51 o 
   0  13   8        2.70        2.89      2.30 o 
   1  13   8        8.57       12.33      3.14 o 
   2  13   8        0.22        2.81      5.05 o 
   3  13   8        0.59        0.60      3.95 o 
  -3  14   8        1.07       -3.42      5.49 o 
  -2  14   8        1.41        0.95      4.72 o 
  -1  14   8        0.81        0.39      4.27 o 
   0  14   8       10.58       10.06      3.10 o 
   1  14   8        0.69       -0.30      2.61 o 
   2  14   8        0.04       -2.67      4.14 o 
  -2  15   8        1.55       -1.54      4.64 o 
  -1  15   8        1.18       -0.40      3.12 o 
   0  15   8        0.12       -0.91      3.81 o 
   1  15   8        0.13        2.41      3.94 o 
  -1  16   8        3.31        4.02      7.14 o 
   0  16   8        0.10        1.78      4.42 o 
  -6   0   9        0.82       -0.42      6.50 o 
  -5   0   9        0.00       -1.01      4.78 o 
  -4   0   9        1.54        0.84      5.06 o 
  -3   0   9       42.59       44.64      3.32 o 
  -2   0   9        0.06        3.47      1.99 o 
  -1   0   9       66.04       72.61      2.82 o 
   0   0   9       15.35       17.39      1.65 o 
   1   0   9        3.57        2.23      1.38 o 
   2   0   9       52.49       49.56      2.55 o 
   3   0   9        8.23        8.45      1.52 o 
   4   0   9        5.47        7.32      2.34 o 
   5   0   9        0.10        0.33      5.37 o 
  -6   1   9        0.98        2.29      4.42 o 
  -5   1   9        0.53        1.00      3.80 o 
  -4   1   9        5.70        4.05      1.39 o 
  -3   1   9       32.27       35.24      1.92 o 
  -2   1   9        8.37        8.76      1.13 o 
  -1   1   9       25.68       28.94      1.23 o 
   0   1   9        7.75        6.91      0.97 o 
   1   1   9        8.06        7.22      1.02 o 
   2   1   9       33.06       33.76      1.55 o 
   3   1   9        2.91        3.20      1.09 o 
   4   1   9        3.52        3.61      1.99 o 
   5   1   9        0.08        0.82      2.87 o 
  -6   2   9        0.14       -0.83      4.56 o 
  -5   2   9        2.04        1.28      3.95 o 
  -4   2   9        3.25        3.66      1.80 o 
  -3   2   9       48.52       49.16      2.47 o 
  -2   2   9       84.27       85.51      2.50 o 
  -1   2   9       24.35       26.67      1.20 o 
   0   2   9       32.93       32.93      1.32 o 
   1   2   9        9.13        7.89      1.15 o 
   2   2   9        8.33        7.29      1.06 o 
   3   2   9        4.64        2.54      1.51 o 
   4   2   9        1.88        2.79      2.42 o 
   5   2   9        0.00        0.37      4.00 o 
  -6   3   9        0.46       -1.38      4.66 o 
  -5   3   9        3.74        2.51      2.95 o 
  -4   3   9        1.69        1.92      1.77 o 
  -3   3   9       17.28       14.57      1.72 o 
  -2   3   9       61.84       65.98      2.59 o 
  -1   3   9       21.31       20.94      1.35 o 
   0   3   9       37.52       37.70      1.69 o 
   1   3   9       13.68       14.29      1.47 o 
   2   3   9       54.95       62.92      2.64 o 
   3   3   9       14.04       14.12      1.74 o 
   4   3   9        1.31        2.35      2.36 o 
   5   3   9        0.64        0.23      4.31 o 
  -6   4   9        5.33        5.13      3.52 o 
  -5   4   9        0.19       -1.30      2.47 o 
  -4   4   9        3.84        3.86      2.11 o 
  -3   4   9        4.57        4.42      1.69 o 
  -2   4   9        6.75        5.36      1.52 o 
  -1   4   9      118.05      116.36      3.04 o 
   0   4   9        0.64        1.48      1.01 o 
   1   4   9        1.22        0.02      1.11 o 
   2   4   9       27.19       24.65      1.76 o 
   3   4   9       16.86       17.98      1.71 o 
   4   4   9        4.18        4.43      2.42 o 
   5   4   9        0.06        0.46      4.55 o 
  -5   5   9        3.07        0.61      3.92 o 
  -4   5   9        5.19        4.71      2.79 o 
  -3   5   9        9.95        7.41      2.19 o 
  -2   5   9        8.78        7.52      1.68 o 
  -1   5   9       94.45       97.83      2.91 o 
   0   5   9       23.40       26.65      1.64 o 
   1   5   9       14.35       13.17      1.37 o 
   2   5   9       15.21       13.76      1.44 o 
   3   5   9        3.39        3.10      1.65 o 
   4   5   9        1.72        1.24      2.74 o 
  -5   6   9        0.41        0.70      4.39 o 
  -4   6   9        3.42        3.40      3.17 o 
  -3   6   9       10.60       11.56      3.15 o 
  -2   6   9       96.50      100.51      3.91 o 
  -1   6   9        8.59        7.73      1.20 o 
   0   6   9       25.84       26.36      1.62 o 
   1   6   9        7.01        9.27      1.41 o 
   2   6   9        4.12        4.82      1.65 o 
   3   6   9        3.84        2.62      2.61 o 
   4   6   9        1.25        0.89      3.10 o 
  -5   7   9        2.36        0.15      4.14 o 
  -4   7   9        0.65        1.57      3.28 o 
  -3   7   9        4.88        2.56      2.73 o 
  -2   7   9       60.29       62.37      3.73 o 
  -1   7   9       10.16       10.27      1.14 o 
   0   7   9       12.47       14.09      1.73 o 
   1   7   9        3.85        2.29      1.26 o 
   2   7   9       11.76       10.48      2.06 o 
   3   7   9        2.85        2.38      2.55 o 
   4   7   9        0.91       -0.18      2.49 o 
  -5   8   9        0.25        0.16      4.48 o 
  -4   8   9        3.67        2.39      3.71 o 
  -3   8   9        1.70        3.05      3.42 o 
  -2   8   9        5.59        5.86      2.46 o 
  -1   8   9       14.59       13.91      1.57 o 
   0   8   9        1.58        1.22      1.76 o 
   1   8   9       11.30       13.72      1.76 o 
   2   8   9        5.89        5.00      1.56 o 
   3   8   9        4.58        3.34      3.15 o 
   4   8   9        1.44       -0.66      2.95 o 
  -5   9   9        0.40       -0.67      4.79 o 
  -4   9   9        1.63       -2.35      3.41 o 
  -3   9   9        2.28        0.99      2.86 o 
  -2   9   9        6.54        5.43      2.36 o 
  -1   9   9        9.22        5.48      1.72 o 
   0   9   9        5.26        3.16      2.00 o 
   1   9   9       11.76       11.91      2.06 o 
   2   9   9        0.57        0.42      1.74 o 
   3   9   9        0.16        0.32      3.63 o 
   4   9   9        1.78        1.94      2.92 o 
  -4  10   9        1.00       -1.27      4.53 o 
  -3  10   9        1.50       -0.02      4.26 o 
  -2  10   9       11.98       10.84      1.55 o 
  -1  10   9        4.49        4.28      2.03 o 
   0  10   9        7.36        8.02      2.28 o 
   1  10   9        0.95       -2.57      2.57 o 
   2  10   9        1.48       -0.88      2.86 o 
   3  10   9        0.01       -0.12      3.72 o 
  -4  11   9        4.28        6.75      5.16 o 
  -3  11   9        3.93        6.02      4.65 o 
  -2  11   9        3.16        3.86      3.75 o 
  -1  11   9        1.03       -0.83      1.98 o 
   0  11   9        2.91        2.18      2.57 o 
   1  11   9        1.43        2.50      2.71 o 
   2  11   9        0.81        2.61      3.74 o 
   3  11   9        1.03        1.70      4.93 o 
  -3  12   9        1.64       -1.17      4.57 o 
  -2  12   9        2.43        3.95      4.21 o 
  -1  12   9        7.04        7.57      3.69 o 
   0  12   9        0.22        0.11      2.79 o 
   1  12   9        5.11        7.96      2.58 o 
   2  12   9        0.14       -0.79      4.45 o 
   3  12   9        0.58        2.15      3.78 o 
  -3  13   9        0.69       -1.37      4.79 o 
  -2  13   9        0.59       -0.60      3.71 o 
  -1  13   9        1.95        0.60      4.14 o 
   0  13   9        1.20        2.98      3.39 o 
   1  13   9        4.72        4.20      3.17 o 
   2  13   9        0.47        3.62      4.92 o 
  -2  14   9        0.37       -2.22      3.86 o 
  -1  14   9        1.40        1.05      3.92 o 
   0  14   9        4.54        4.00      4.69 o 
   1  14   9        0.27       -3.43      4.77 o 
  -1  15   9        0.55       -1.36      5.14 o 
   0  15   9        2.00        1.69      4.88 o 
  -5   0  10        5.26        4.03      6.79 o 
  -4   0  10        1.23        1.56      4.51 o 
  -3   0  10        0.21        0.87      2.44 o 
  -2   0  10        8.17        8.83      1.58 o 
  -1   0  10       38.72       34.34      2.19 o 
   0   0  10        0.65       -0.76      1.57 o 
   1   0  10        1.40        1.42      1.55 o 
   2   0  10        0.00       -0.03      1.46 o 
   3   0  10        6.47        3.78      1.45 o 
   4   0  10        0.68        2.79      4.27 o 
  -5   1  10        5.54        4.07      4.62 o 
  -4   1  10        3.03        4.68      2.45 o 
  -3   1  10        2.86        1.11      1.35 o 
  -2   1  10       53.30       49.34      1.94 o 
  -1   1  10       30.25       28.22      1.43 o 
   0   1  10       10.74       12.88      1.20 o 
   1   1  10       17.83       17.78      1.32 o 
   2   1  10       37.35       43.40      2.00 o 
   3   1  10        0.11        0.17      1.42 o 
   4   1  10        1.58        2.36      3.41 o 
  -5   2  10        6.07        5.00      4.70 o 
  -4   2  10        0.25        0.00      2.30 o 
  -3   2  10       64.90       65.82      3.91 o 
  -2   2  10       25.73       25.47      1.72 o 
  -1   2  10        1.54        0.71      0.93 o 
   0   2  10       31.07       29.98      1.46 o 
   1   2  10        0.17        0.52      1.08 o 
   2   2  10        3.02        3.05      1.24 o 
   3   2  10        0.35        0.00      1.41 o 
   4   2  10        0.04        0.22      3.70 o 
  -5   3  10        4.50        3.14      3.11 o 
  -4   3  10        9.00        8.58      2.98 o 
  -3   3  10        1.59        1.79      1.88 o 
  -2   3  10       37.54       35.28      2.25 o 
  -1   3  10        7.79        6.47      1.17 o 
   0   3  10       12.16        9.64      1.12 o 
   1   3  10        3.73        2.86      1.30 o 
   2   3  10       36.19       38.88      2.33 o 
   3   3  10        0.79        0.62      1.83 o 
   4   3  10        0.50       -0.03      4.25 o 
  -5   4  10        0.64       -0.34      3.33 o 
  -4   4  10        2.85        4.32      3.45 o 
  -3   4  10        0.38        0.66      2.43 o 
  -2   4  10       10.41        6.16      1.81 o 
  -1   4  10        8.83        7.90      1.16 o 
   0   4  10        0.43        0.48      1.17 o 
   1   4  10        4.79        4.72      1.40 o 
   2   4  10        1.28        0.85      1.37 o 
   3   4  10        0.65        0.04      2.25 o 
   4   4  10        0.45        1.26      3.38 o 
  -5   5  10        1.01       -2.93      3.94 o 
  -4   5  10       10.40       12.56      4.56 o 
  -3   5  10        1.87        2.88      2.36 o 
  -2   5  10       34.56       40.66      3.01 o 
  -1   5  10        3.65        1.63      0.99 o 
   0   5  10        1.91        2.90      1.18 o 
   1   5  10        1.82        3.16      1.43 o 
   2   5  10       12.99        9.03      1.75 o 
   3   5  10        0.39        0.64      2.36 o 
   4   5  10        1.42        1.44      3.71 o 
  -5   6  10        7.14        9.46      4.75 o 
  -4   6  10        1.78        1.31      4.01 o 
  -3   6  10       13.99       11.64      3.35 o 
  -2   6  10        6.25        6.60      2.24 o 
  -1   6  10        0.31       -0.07      0.88 o 
   0   6  10        0.01        1.75      1.37 o 
   1   6  10        1.52        0.15      1.35 o 
   2   6  10        2.14        1.38      1.83 o 
   3   6  10        0.26       -0.31      2.15 o 
   4   6  10        0.67        1.83      3.15 o 
  -5   7  10        1.96       -2.51      5.27 o 
  -4   7  10        7.07        6.85      4.23 o 
  -3   7  10        2.33       -0.06      3.44 o 
  -2   7  10       14.13       15.11      2.77 o 
  -1   7  10        7.38        7.92      1.30 o 
   0   7  10        2.49        3.63      1.47 o 
   1   7  10        0.27        0.14      1.46 o 
   2   7  10        3.89        2.03      1.93 o 
   3   7  10        0.84        0.43      3.14 o 
   4   7  10        0.01       -1.75      3.88 o 
  -4   8  10       13.26       15.78      5.56 o 
  -3   8  10        0.09        2.06      3.46 o 
  -2   8  10        0.29        0.69      2.64 o 
  -1   8  10        4.40        4.63      1.38 o 
   0   8  10        2.47        0.72      1.75 o 
   1   8  10        7.22        5.46      1.80 o 
   2   8  10        0.85       -0.77      2.62 o 
   3   8  10        0.84       -1.17      3.46 o 
  -4   9  10        3.92        1.65      4.93 o 
  -3   9  10        0.52        0.84      3.57 o 
  -2   9  10       11.24       10.17      3.16 o 
  -1   9  10        4.33        4.15      1.97 o 
   0   9  10        2.25        1.79      1.76 o 
   1   9  10        3.21        3.27      2.41 o 
   2   9  10        1.62       -1.11      3.69 o 
   3   9  10        0.25       -0.28      3.68 o 
  -4  10  10        1.59       -1.91      5.23 o 
  -3  10  10        0.09        6.08      5.69 o 
  -2  10  10        1.27        2.10      3.27 o 
  -1  10  10        3.41        1.97      1.91 o 
   0  10  10        1.47        1.42      2.21 o 
   1  10  10        1.72        2.23      2.61 o 
   2  10  10        0.25        1.33      3.35 o 
   3  10  10        0.08       -0.91      4.13 o 
  -3  11  10        0.76        7.07      5.56 o 
  -2  11  10        1.95        4.22      3.05 o 
  -1  11  10        0.36        3.25      2.92 o 
   0  11  10        1.66        0.47      4.21 o 
   1  11  10        0.82        3.13      2.63 o 
   2  11  10        0.37       -1.20      4.39 o 
  -3  12  10        0.07       -2.97      5.84 o 
  -2  12  10        0.53       -2.70      3.79 o 
  -1  12  10        0.94        2.13      3.65 o 
   0  12  10        2.35        3.25      3.74 o 
   1  12  10        3.70        6.65      5.05 o 
   2  12  10        0.05       -0.22      4.39 o 
  -2  13  10        0.09        0.78      4.84 o 
  -1  13  10        0.86       -0.13      4.45 o 
   0  13  10        1.85        3.01      3.86 o 
   1  13  10        1.36        1.66      5.80 o 
  -5   0  11        3.16       -1.41      7.14 o 
  -4   0  11        1.66        3.53      6.31 o 
  -3   0  11        0.04        0.06      2.87 o 
  -2   0  11       14.19        9.92      3.65 o 
  -1   0  11        0.86        1.12      1.66 o 
   0   0  11        0.30        1.80      1.69 o 
   1   0  11        5.78        2.77      1.81 o 
   2   0  11        7.10        4.83      1.68 o 
   3   0  11        0.34        1.35      2.83 o 
   4   0  11        0.06        0.45      6.80 o 
  -5   1  11        4.36        6.23      4.20 o 
  -4   1  11        8.84        9.44      3.30 o 
  -3   1  11        4.00        4.03      2.76 o 
  -2   1  11        1.01        2.81      1.63 o 
  -1   1  11        0.93        0.94      1.11 o 
   0   1  11        0.48        0.22      1.15 o 
   1   1  11        7.24        7.71      1.42 o 
   2   1  11        5.40        4.28      1.34 o 
   3   1  11        1.37       -0.10      2.14 o 
   4   1  11        0.01        0.94      4.19 o 
  -5   2  11        3.42        3.35      5.25 o 
  -4   2  11        2.95        5.39      3.14 o 
  -3   2  11       18.79       17.37      3.24 o 
  -2   2  11        0.92        1.07      1.70 o 
  -1   2  11        1.75        0.53      1.16 o 
   0   2  11        1.22        1.57      1.29 o 
   1   2  11        6.28        6.62      1.52 o 
   2   2  11        2.10        0.56      1.63 o 
   3   2  11        0.12        0.33      2.64 o 
   4   2  11        0.02       -0.67      3.51 o 
  -5   3  11        1.45       -1.94      4.34 o 
  -4   3  11        6.90        8.11      3.44 o 
  -3   3  11        2.78        5.81      3.81 o 
  -2   3  11        5.25        4.58      1.85 o 
  -1   3  11        6.78        7.05      1.22 o 
   0   3  11        3.88        5.56      1.37 o 
   1   3  11        9.06        8.02      1.72 o 
   2   3  11        1.18        1.43      1.77 o 
   3   3  11        0.14        1.65      2.70 o 
  -4   4  11        7.48        8.04      4.33 o 
  -3   4  11        0.29       -0.99      3.72 o 
  -2   4  11        0.80        1.41      2.06 o 
  -1   4  11        0.26        0.21      1.09 o 
   0   4  11        4.55        3.88      1.44 o 
   1   4  11        7.96        6.91      1.69 o 
   2   4  11        2.10        1.81      1.77 o 
   3   4  11        0.47       -0.09      2.99 o 
  -4   5  11        2.07        0.95      3.45 o 
  -3   5  11        0.49        3.90      3.15 o 
  -2   5  11        9.93        8.21      2.24 o 
  -1   5  11        6.71        7.26      1.52 o 
   0   5  11        0.56        0.12      1.45 o 
   1   5  11        1.35        0.98      1.79 o 
   2   5  11        2.82        2.35      1.94 o 
   3   5  11        0.79        0.76      3.04 o 
  -4   6  11        5.43        8.03      5.37 o 
  -3   6  11        0.93       -3.31      3.80 o 
  -2   6  11        0.93        0.06      2.23 o 
  -1   6  11        0.78        1.07      1.29 o 
   0   6  11        0.87        0.82      1.65 o 
   1   6  11        1.07        2.11      1.69 o 
   2   6  11        0.92        0.78      2.36 o 
   3   6  11        0.19       -0.28      3.06 o 
  -4   7  11        5.57        0.76      4.67 o 
  -3   7  11        0.09        0.63      4.33 o 
  -2   7  11        2.88        1.74      2.87 o 
  -1   7  11        2.17        0.24      2.54 o 
   0   7  11        2.19        2.70      1.76 o 
   1   7  11        6.74        6.93      2.09 o 
   2   7  11        0.34       -0.13      3.16 o 
   3   7  11        0.01        1.86      3.34 o 
  -4   8  11        3.99        4.53      5.16 o 
  -3   8  11        0.83        2.66      3.47 o 
  -2   8  11        0.42       -0.66      3.13 o 
  -1   8  11        0.35       -0.66      2.70 o 
   0   8  11        1.06        0.34      1.95 o 
   1   8  11        4.25        2.86      2.46 o 
   2   8  11        0.58        1.63      3.35 o 
  -3   9  11        0.20        3.09      5.04 o 
  -2   9  11        1.65        1.84      3.63 o 
  -1   9  11        0.88        1.07      2.93 o 
   0   9  11        1.04        1.20      2.14 o 
   1   9  11        1.28        2.30      2.24 o 
   2   9  11        0.65        2.73      3.65 o 
  -3  10  11        0.56        5.59      5.87 o 
  -2  10  11        0.21        0.44      3.86 o 
  -1  10  11        1.63        0.51      3.66 o 
   0  10  11        0.44        3.57      3.08 o 
   1  10  11        0.27        2.38      3.61 o 
   2  10  11        0.19       -0.38      4.22 o 
  -2  11  11        0.30        1.52      3.54 o 
  -1  11  11        0.08       -0.52      3.48 o 
   0  11  11        1.16        0.48      3.67 o 
   1  11  11        1.70       -0.68      4.06 o 
  -1  12  11        0.37       -0.89      4.57 o 
   0  12  11        0.86        0.89      4.22 o 
  -4   0  12        0.05       -0.49      4.17 o 
  -3   0  12        0.00       -0.08      3.16 o 
  -2   0  12        0.31       -1.01      3.87 o 
  -1   0  12        0.13       -1.54      2.18 o 
   0   0  12       10.59        4.71      2.24 o 
   1   0  12        0.26        0.45      1.97 o 
   2   0  12        0.47        0.95      2.58 o 
   3   0  12        0.33        0.21      4.97 o 
  -4   1  12        0.28       -0.25      4.24 o 
  -3   1  12        1.21        1.51      2.85 o 
  -2   1  12        0.50       -0.41      3.45 o 
  -1   1  12        0.28       -0.01      1.46 o 
   0   1  12        0.94        0.21      1.58 o 
   1   1  12        3.46        3.17      1.56 o 
   2   1  12        0.12        0.65      1.81 o 
   3   1  12        0.42        2.73      3.57 o 
  -4   2  12        2.32        5.52      4.04 o 
  -3   2  12        2.57        0.23      4.17 o 
  -2   2  12        1.23        0.80      2.36 o 
  -1   2  12        2.53        1.71      1.56 o 
   0   2  12        0.14        0.39      1.57 o 
   1   2  12        1.69        2.17      1.55 o 
   2   2  12        0.03        1.07      2.54 o 
   3   2  12        0.18        1.38      3.90 o 
  -4   3  12        0.60        1.93      5.42 o 
  -3   3  12        2.79        5.38      4.23 o 
  -2   3  12        1.26        0.43      2.70 o 
  -1   3  12        0.99       -0.77      1.86 o 
   0   3  12        0.60        0.74      1.77 o 
   1   3  12        3.23        4.20      2.16 o 
   2   3  12        0.13       -1.01      2.70 o 
   3   3  12        0.36       -1.57      2.68 o 
  -4   4  12        0.07       -0.57      4.51 o 
  -3   4  12        0.43        0.36      4.41 o 
  -2   4  12        0.38       -0.16      2.52 o 
  -1   4  12        0.05        0.41      2.19 o 
   0   4  12        7.69        7.03      1.81 o 
   1   4  12        0.23        0.45      2.06 o 
   2   4  12        0.58        0.50      2.72 o 
  -3   5  12        0.66        0.11      4.40 o 
  -2   5  12        0.28        0.40      2.72 o 
  -1   5  12        0.10       -1.21      2.38 o 
   0   5  12        0.28        0.28      1.94 o 
   1   5  12        2.25        2.02      2.07 o 
   2   5  12        0.10        2.56      3.19 o 
  -3   6  12        1.40       -1.95      4.28 o 
  -2   6  12        0.56        1.69      2.98 o 
  -1   6  12        0.24       -0.88      2.41 o 
   0   6  12        0.01        0.92      2.16 o 
   1   6  12        2.07        2.34      2.47 o 
   2   6  12        0.02        0.85      2.89 o 
  -3   7  12        2.30        5.33      4.98 o 
  -2   7  12        0.13        2.45      3.44 o 
  -1   7  12        0.04       -1.83      2.79 o 
   0   7  12        0.23       -0.03      3.14 o 
   1   7  12        3.62        1.81      2.78 o 
   2   7  12        0.02        0.35      3.48 o 
  -2   8  12        0.29        0.94      3.38 o 
  -1   8  12        0.10        0.30      3.91 o 
   0   8  12        2.94        2.93      3.45 o 
   1   8  12        0.16       -1.26      3.01 o 
  -2   9  12        0.27        1.86      3.85 o 
  -1   9  12        0.48       -0.19      3.90 o 
   0   9  12        0.62       -0.29      3.12 o 
   1   9  12        0.59       -0.30      3.37 o 
  -1  10  12        0.10        2.24      4.01 o 
   0  10  12        0.02        0.56      4.96 o 
  -3   0  13        0.02       -4.45      7.40 o 
  -2   0  13        0.00       -0.52      6.50 o 
  -1   0  13        2.87        7.60      5.95 o 
   0   0  13        0.52        2.73      3.05 o 
   1   0  13        0.36        1.10      3.24 o 
   2   0  13        0.19        1.44      3.47 o 
  -3   1  13        2.39        1.48      4.60 o 
  -2   1  13        0.34        0.56      4.41 o 
  -1   1  13        1.25       -2.08      5.33 o 
   0   1  13        0.34       -0.47      1.81 o 
   1   1  13        0.15        0.26      2.33 o 
   2   1  13        0.20       -1.01      3.14 o 
  -3   2  13        0.09       -3.04      4.70 o 
  -2   2  13        0.48        0.65      4.31 o 
  -1   2  13        0.07       -0.61      2.63 o 
   0   2  13        0.55        0.34      1.83 o 
   1   2  13        0.05       -0.41      2.50 o 
   2   2  13        0.17        0.26      3.48 o 
  -3   3  13        0.81        1.37      4.70 o 
  -2   3  13        1.30        0.84      4.41 o 
  -1   3  13        0.22        0.99      2.44 o 
   0   3  13        0.66        0.75      3.07 o 
   1   3  13        0.15       -0.72      2.28 o 
  -2   4  13        0.04        2.14      4.33 o 
  -1   4  13        0.71        3.60      2.81 o 
   0   4  13        0.47       -0.52      3.13 o 
   1   4  13        0.58       -0.47      2.54 o 
  -2   5  13        0.98       -0.45      4.58 o 
  -1   5  13        0.28        1.91      3.02 o 
   0   5  13        0.10       -0.15      3.10 o 
   1   5  13        0.39        1.72      4.32 o 
  -2   6  13        1.82       -0.22      4.51 o 
  -1   6  13        0.16       -0.49      3.26 o 
   0   6  13        0.08       -1.20      3.12 o 
  -1   7  13        0.05       -0.89      3.42 o 
   0   7  13        0.61        0.88      3.42 o 
                                                 
